# Supplementary material for: Active triggering control of pneumatic rehabilitation gloves based on surface electromyography sensors
Source: PeerJ Comput Sci. 2021 Apr 19;7:e448. doi: 10.7717/peerj-cs.448 (PMC8064233; doi:10.7717/peerj-cs.448)
Supplement: Supplemental Information 2 [file peerj-cs-07-448-s002.xlsx]

## Sheet: Sheet1
48.2536	45.163
47.7192	45.3184
46.3338	45.2733
46.8313	45.1685
47.1518	45.1752
46.7071	45.1002
46.2022	45.0646
45.3248	45.0618
44.5533	45.046
43.6284	45.0462
43.0188	44.9122
42.175	44.693
41.3644	44.6581
41.3604	44.6021
41.29	44.5689
41.6342	44.6756
42.7538	44.7644
43.2301	44.7982
43.7613	44.7995
43.8817	44.8677
44.2641	45.0589
45.1199	45.0704
44.9064	44.9592
44.3255	44.9739
44.1101	45.0533
44.2261	44.9718
45.9747	44.8098
46.6932	44.8092
46.3787	44.9026
45.5256	44.8328
45.7145	44.8014
47.5912	44.8693
48.2552	44.7916
48.0026	44.7268
47.1475	44.6057
46.1662	44.7062
45.456	44.8168
44.3135	44.8822
43.0927	44.9903
41.9277	45.1207
41.1986	45.216
40.5373	45.1477
39.6907	45.0638
38.7972	45.182
40.5642	45.2536
41.4189	45.2596
41.379	45.2377
41.7755	45.3
42.0791	45.2982
41.5531	45.3236
42.7534	45.4254
43.2835	45.6176
43.0134	45.6569
42.5466	45.6628
41.9561	45.7215
41.3297	45.6763
40.6868	45.5715
39.99	45.4439
40.0942	45.4719
39.9796	45.5758
40.9183	45.528
41.9288	45.542
42.6367	45.5805
42.3804	45.6931
42.0191	45.6527
41.3285	45.5653
40.444	45.6267
39.425	45.6377
38.7772	45.5931
38.1434	45.5693
37.4675	45.6704
37.7235	45.6338
38.3264	45.5361
39.7152	45.4815
40.6039	45.6241
41.8818	45.7429
42.1945	45.7748
42.3746	45.8416
42.7261	45.8973
42.8444	45.7691
41.855	45.5952
40.9903	45.5979
40.498	45.7211
39.9938	45.7163
40.1377	45.7526
41.4529	45.662
41.9983	45.6267
42.4125	45.5168
42.4488	45.2237
43.3386	45.2481
43.4757	45.4161
43.0258	45.4756
43.0539	45.646
43.7622	45.7209
43.5467	45.7698
42.6552	45.5958
41.8586	45.3567
41.6111	45.3454
41.1765	45.363
41.8217	45.3104
42.0773	45.3338
42.1426	45.4338
41.9283	45.5575
41.5618	45.5128
40.6922	45.4218
39.8467	45.4535
39.1018	45.4127
38.9914	45.4862
40.2022	45.5608
40.7412	45.6096
41.1903	45.5831
41.1885	45.5207
40.7438	45.4821
39.9165	45.5575
39.6435	45.5128
39.0265	45.489
39.0227	45.6437
38.5763	45.7459
38.5266	45.7101
38.1361	45.64
38.3075	45.7964
38.1012	45.9134
37.6204	45.8631
37.5017	45.7809
37.3222	45.7796
37.7099	45.7382
37.4555	45.4753
37.8209	45.2026
37.8703	45.2171
37.8712	45.256
37.845	45.3153
37.5949	45.2707
37.6282	45.3006
37.9515	45.3391
37.5359	45.2771
37.5791	45.1851
37.2524	45.3099
36.9399	45.3602
36.9212	45.335
36.6639	45.2871
36.9195	45.3546
36.6625	45.3438
36.4349	45.2407
35.9497	45.2354
36.7407	45.4055
36.997	45.4936
37.1971	45.5939
37.2968	45.6774
37.7827	45.7068
38.51	45.5969
38.9012	45.3442
39.0392	45.3351
39.0467	45.3677
38.9321	45.3547
39.0111	45.4647
39.1308	45.6235
39.8349	45.7424
40.0724	45.7206
40.5255	45.6488
41.521	45.7769
41.4506	45.7762
41.3651	45.7354
41.4685	45.8088
42.1725	45.8968
42.7725	45.9165
42.7488	45.8388
42.2321	45.8278
41.694	45.8993
41.3531	45.8916
41.163	45.7644
40.615	45.6449
39.8092	45.5857
39.4064	45.4557
38.8826	45.2534
38.4058	45.1519
37.7533	45.2286
38.969	45.2387
39.3106	45.2471
39.3534	45.3482
39.1205	45.4593
38.6981	45.3772
38.0641	45.1477
37.5088	45.131
37.8654	45.238
37.7865	45.2869
37.9894	45.3679
38.2121	45.4757
39.2305	45.6192
39.6225	45.6045
39.2642	45.4177
39.0999	45.5575
38.7078	45.6471
38.2064	45.7352
38.0035	45.8758
37.7941	45.9661
37.754	46.0682
37.0758	45.9518
36.4569	45.7743
36.3173	45.7472
36.0129	45.7112
36.3905	45.708
36.6514	45.7188
36.4928	45.7547
36.4949	45.6637
35.9863	45.561
35.6967	45.5426
35.6301	45.6616
35.4133	45.6398
35.5013	45.662
35.9105	45.7074
36.0231	45.7586
36.2378	45.7207
36.2421	45.5951
36.2994	45.6381
36.2801	45.7412
36.5191	45.7062
37.3227	45.8382
38.0326	45.9213
38.087	45.9234
37.7831	45.764
37.7717	45.5909
37.883	45.5944
37.8011	45.6376
37.5046	45.6735
37.1635	45.7035
37.0807	45.7957
37.1326	45.8053
36.9072	45.7328
36.8805	45.6454
36.8046	45.707
36.889	45.6777
37.2415	45.6532
37.7232	45.6598
37.9232	45.7458
37.9018	45.6697
37.5348	45.4989
37.1483	45.4237
37.0949	45.4819
36.9698	45.4766
36.8118	45.432
36.9488	45.5425
37.0361	45.7152
36.7193	45.698
36.4016	45.5896
36.1503	45.5799
35.9543	45.6657
35.8313	45.6299
35.8765	45.6
36.5589	45.6691
37.1409	45.6864
37.7066	45.5799
37.681	45.4509
37.5791	45.5717
38.1792	45.6859
38.3703	45.7407
38.7848	45.7595
39.6808	45.7483
39.9843	45.6046
40.0224	45.4312
39.6645	45.3404
39.8767	45.4931
39.6372	45.4994
39.1556	45.5047
38.4453	45.442
37.7996	45.3628
37.1676	45.2028
36.52	45.0695
36.2087	44.9987
36.2984	45.1277
36.2658	45.195
36.843	45.251
37.0285	45.3111
37.0353	45.3881
36.9336	45.3179
37.0637	45.2191
37.8168	45.298
37.7192	45.3906
37.49	45.414
37.4737	45.5007
38.051	45.6804
38.2904	45.7361
38.2749	45.5542
38.665	45.4563
40.4406	45.6434
40.5906	45.6918
40.4202	45.6651
40.1035	45.7233
42.0691	45.8256
43.949	45.884
44.4947	45.6909
44.654	45.5434
44.4644	45.7294
45.757	45.8038
49.6681	45.8523
53.6526	45.9063
55.8582	46.0049
57.0381	46.1408
58.0886	46.0795
59.2862	46.0284
60.5127	46.0798
60.8362	46.0555
61.9924	46.0219
68.7445	46.3027
73.2163	46.4427
74.9818	46.4385
74.2639	46.3948
73.1686	46.4523
73.3035	46.6614
73.4294	46.6879
74.5013	46.5354
73.4873	46.0457
72.3872	45.8391
72.4106	45.7071
72.8598	45.6778
74.7116	45.6265
74.1193	45.6778
76.4059	45.8011
78.6471	45.7829
77.7615	45.8753
77.5607	45.7239
76.6547	45.6112
75.2281	45.4635
73.6632	45.6494
71.2981	45.6297
71.2881	45.573
71.4007	45.3242
72.6226	45.2244
74.4065	45.665
78.633	45.8845
81.2821	46.0136
81.4347	46.1481
80.38	46.1527
83.2751	46.1297
84.855	46.1777
83.6735	46.352
80.9831	46.4704
78.271	46.6362
75.1916	46.7475
72.3166	46.7731
69.7058	46.6467
68.2555	46.7965
66.4156	46.7737
66.5746	46.5934
106.033	89.5971
138.915	125.433
166.331	155.297
189.177	180.184
208.215	200.922
224.08	218.204
237.261	232.593
248.205	244.583
257.324	254.588
264.924	262.926
271.257	269.861
276.535	275.64
280.933	280.456
284.598	284.482
287.652	287.824
290.197	290.623
292.318	292.955
294.086	294.898
295.559	296.518
296.786	297.827
297.809	298.918
298.661	299.814
299.372	300.561
299.963	301.183
300.457	301.701
300.868	302.133
301.21	302.493
301.496	302.78
301.734	303.032
301.932	303.242
302.097	303.417
302.248	303.563
302.361	303.685
302.495	303.786
302.58	303.871
302.65	303.941
301.756	304
291.756	304.049
279.944	304.089
263.775	304.123
244.244	304.152
223.522	304.175
203.849	304.195
186.381	304.211
170.522	304.225
156.728	304.236
144.561	304.246
135.9	304.254
129.81	304.26
125.676	304.266
122.633	304.27
120.582	304.274
119.167	304.277
118.203	304.28
117.709	304.282
119.513	304.284
122.199	304.285
124.759	304.287
127.027	304.288
129.226	304.289
131.743	304.289
132.954	304.29
134.662	304.29
136.851	304.291
138.299	304.291
139.506	304.292
140.914	304.292
142.705	304.292
142.452	304.292
142.335	304.292
142.614	304.292
142.094	304.293
142.131	304.293
141.02	304.293
138.469	304.293
137.015	304.293
134.755	304.293
133.356	304.279
130.699	302.294
130.714	298.786
127.813	294.398
124.36	289.292
122.719	283.639
119.082	277.398
117.931	270.37
117.213	262.579
120.215	254.462
120.554	246.475
118.164	239.054
116.843	231.876
113.876	224.954
110.544	217.829
106.84	210.374
103.203	202.886
99.2189	195.799
96.0597	189.115
93.9374	183.034
91.9808	177.362
90.2294	171.843
88.8237	166.25
87.0478	160.475
85.4336	154.883
84.7734	149.941
83.0816	145.769
80.0601	142.01
78.4152	138.569
76.9235	135.016
77.5608	131.236
76.0772	127.119
76.1034	123.299
74.7016	120.008
72.4857	117.185
69.4707	114.658
67.7372	112.041
67.1387	108.814
65.8342	105.56
64.2232	102.579
65.1641	100.096
64.2826	97.6768
62.1647	95.5805
61.4474	93.5783
61.36	91.4667
60.5082	89.1966
61.7861	86.593
61.2393	84.2219
63.2013	82.2997
63.52	80.671
64.8735	79.2466
64.7792	77.8447
64.4589	76.2735
63.9233	74.6284
65.1021	72.9754
65.5204	71.4771
64.2707	70.2956
62.7323	69.4991
61.9069	68.7279
62.0384	67.7091
61.4093	66.5647
60.3612	65.4095
58.6417	64.2051
59.3577	63.3895
59.1754	62.7098
60.4203	62.2777
60.6787	61.8908
60.8671	61.34
60.7824	60.4109
61.3834	59.5561
62.4215	58.7229
62.6955	58.1226
62.0241	57.7163
61.9346	57.4986
61.6586	57.1695
60.3003	56.6803
59.249	56.1921
58.9505	55.6106
58.4197	54.9515
56.5939	54.3484
56.1873	54.0205
55.338	53.9219
54.1333	53.7591
55.1306	53.3413
55.7065	52.8858
55.112	52.2778
54.2136	51.8115
55.1841	51.6244
55.281	51.6699
54.8111	51.7347
53.936	51.5469
52.7232	51.1352
52.5856	50.6444
52.6186	50.1549
52.2164	49.9081
51.8812	49.7024
53.5493	49.5981
56.9004	49.5247
58.2424	49.356
57.9908	49.1484
59.3794	48.8544
60.4694	48.6094
60.2361	48.6068
59.2089	48.7388
58.2858	48.8623
56.0392	48.8444
54.9997	48.6145
54.0125	48.4901
52.2095	48.3999
53.9304	48.2441
54.5586	48.2217
53.9136	48.324
52.6911	48.5032
50.5576	48.4242
49.2766	48.2241
49.109	48.0842
49.5335	47.8064
49.5111	47.5749
50.1909	47.4895
49.3874	47.4989
49.2954	47.5067
50.32	47.3923
50.9993	47.0956
51.2564	46.8617
53.1361	46.5459
53.5878	46.3096
55.7908	46.3008
57.9759	46.4277
58.8431	46.5469
57.9676	46.4985
56.5798	46.4447
56.6456	46.5073
55.9751	46.3715
55.0672	46.4463
53.4107	46.5624
51.8557	46.686
50.6673	46.7084
48.8308	46.6331
49.2076	46.7046
49.0515	46.7642
48.2499	46.6259
48.0116	46.6449
48.4444	46.7144
49.4631	46.8799
50.4195	46.9103
51.1762	46.761
52.7335	46.8649
53.7358	46.7769
56.2499	46.7305
58.0764	46.6918
58.9001	46.6998
57.9076	46.693
55.9254	46.5263
57.8866	46.3067
58.4464	46.3117
57.4355	46.2354
55.626	46.1717
55.6761	46.0918
56.1611	46.0387
55.5177	46.0481
54.6054	45.8142
52.9721	45.6058
52.202	45.4591
52.8363	45.2562
52.7335	45.1408
52.1241	45.1522
51.3207	45.2153
50.4364	45.1337
50.1695	44.9044
49.3562	44.9283
48.2486	45.0153
47.1107	45.0073
47.1295	45.1215
46.6079	45.1897
46.2538	45.2869
45.5961	45.4485
45.4107	45.3548
46.1426	45.5051
47.9211	45.5766
48.3152	45.6362
47.784	45.5784
47.4488	45.5705
50.0975	45.4699
50.787	45.319
50.6228	45.1931
49.8145	45.3032
49.2618	45.368
48.3311	45.3415
47.7167	45.306
48.7224	45.4375
48.8486	45.574
50.6059	45.5266
51.4792	45.5542
51.2535	45.5772
50.3938	45.5024
50.5772	45.5206
51.2942	45.5492
53.7183	45.6671
54.5162	45.6981
56.6047	45.6837
56.8812	45.8463
56.9639	46.0221
56.8851	45.9269
55.8255	45.8475
54.1366	45.8753
52.9844	45.9254
51.2721	45.8194
49.4154	45.7176
49.2247	45.7269
49.603	45.7345
48.9378	45.7409
47.9805	45.8134
47.5723	45.8738
46.9232	45.763
46.1942	45.4557
46.3389	45.1728
46.1505	45.2191
47.1084	45.2442
48.5512	45.3323
49.6865	45.4326
50.1355	45.4625
51.5037	45.3665
53.2213	45.1387
55.0422	45.043
55.7	45.1512
55.496	45.1876
54.6948	45.2315
54.8867	45.2814
53.6229	45.3768
52.7041	45.3219
52.6637	45.1284
52.6971	45.0881
52.5907	45.0948
54.6241	44.9929
55.1501	44.9752
55.6556	45.1081
56.3186	45.1652
55.9176	45.1993
55.8922	45.1069
56.1397	45.2179
56.158	45.2567
55.6762	45.289
55.6642	45.4368
54.9827	45.5465
53.3134	45.5305
53.3058	45.356
52.8427	45.2509
52.2554	45.311
52.142	45.2537
51.2551	45.2194
49.3878	45.1907
47.6571	45.3012
48.7802	45.2724
51.2741	45.114
51.472	45.103
50.7505	45.1475
49.6388	45.1711
49.6795	45.1237
51.6474	45.1513
54.1873	45.1609
54.7995	45.1554
55.6724	45.1509
57.5682	45.268
57.429	45.4462
56.1981	45.514
54.8098	45.6109
53.9215	45.6513
53.3961	45.8059
52.6494	45.8138
51.8928	45.6996
51.1146	45.6715
49.9154	45.6078
48.9698	45.5279
47.6311	45.515
46.905	45.5983
46.0448	45.6542
46.1607	45.6203
45.9617	45.5114
47.3674	45.5953
50.4325	45.5443
51.8317	45.569
53.441	45.6432
53.9896	45.7454
53.2245	45.7232
51.4588	45.5971
50.35	45.4653
50.393	45.4359
49.9453	45.3444
49.6125	45.3486
48.7577	45.4059
47.9782	45.4268
47.7718	45.283
47.8684	45.1363
49.1309	45.1484
49.4443	45.2256
49.5979	45.2228
51.9287	45.3414
52.501	45.4536
53.4077	45.5068
54.0156	45.4168
54.2401	45.3822
54.7898	45.4876
55.2345	45.5083
54.8529	45.4718
55.7303	45.4548
56.7838	45.481
56.6141	45.4625
56.016	45.3127
55.3833	45.376
55.4873	45.6033
55.8829	45.645
56.911	45.6663
59.9166	45.805
60.4739	45.8533
61.1263	45.7728
60.9984	45.6116
62.1409	45.6116
63.0259	45.6385
62.2456	45.6475
61.3268	45.655
62.0922	45.7686
61.6287	45.7962
61.3365	45.6311
60.1931	45.5205
58.9314	45.576
57.1278	45.5819
57.6932	45.56
57.5197	45.5821
56.3409	45.7348
55.8555	45.7545
55.8942	45.5964
56.1145	45.3707
56.9294	45.3974
56.3459	45.4063
55.7791	45.4136
55.1053	45.3929
53.6036	45.4025
52.5537	45.3434
51.9877	45.1866
51.1936	45.0963
51.969	45.2494
52.0914	45.2695
51.3472	45.2594
50.848	45.2509
50.2708	45.2976
50.0315	45.3634
49.7112	45.3376
48.9608	45.343
48.6713	45.4818
47.1137	45.5706
45.4666	45.5909
46.4578	45.5944
46.9749	45.6107
46.694	45.5706
47.0374	45.4431
47.4042	45.4847
47.6293	45.5596
47.5885	45.5683
48.3335	45.5755
50.5795	45.6353
52.4243	45.6582
54.0288	45.5564
54.9361	45.4313
58.0023	45.4345
58.61	45.4506
99.4094	88.6448
133.396	124.626
161.731	154.625
185.343	179.623
205.021	200.455
221.418	217.815
235.083	232.282
246.47	244.337
255.96	254.37
263.867	262.745
270.457	269.723
275.949	275.538
280.525	280.398
284.339	284.434
287.517	287.798
290.165	290.56
292.372	287.074
294.211	279.065
295.744	271.759
297.021	267.793
298.072	267.994
298.907	272.888
299.59	278.123
300.145	282.484
300.608	286.119
300.994	289.148
301.316	291.672
301.584	293.776
301.807	295.529
301.993	296.989
302.148	298.207
302.277	299.221
302.385	300.066
302.474	300.771
302.549	301.358
302.612	301.847
302.663	302.255
302.707	302.594
302.743	302.878
302.773	303.113
302.798	303.31
302.819	303.474
302.836	303.61
302.851	303.724
302.863	303.832
302.873	303.909
302.881	303.973
302.888	304.026
302.894	304.071
302.899	304.108
302.903	304.139
302.906	304.164
302.909	304.186
302.911	304.19
302.913	302.811
302.915	300.116
302.916	296.474
302.917	291.733
302.932	285.432
302.944	278.194
302.94	270.16
302.937	262.069
302.935	253.822
302.947	245.995
302.943	238.319
302.939	230.538
302.95	222.603
302.959	214.366
302.966	206.534
302.973	199.27
302.978	192.53
302.982	186.418
302.986	180.558
302.989	174.587
302.991	168.161
302.993	162.067
302.995	156.653
302.996	151.752
302.998	147.291
302.582	143.05
299.778	138.67
293.815	133.892
286.455	129.211
278.052	125.217
269.196	121.754
260.688	118.721
251.623	115.817
242.794	112.725
232.977	109.33
222.541	105.734
213.361	102.591
204.098	99.8365
196.098	97.5011
188.477	95.1923
180.488	92.7445
173.401	90.2077
166.071	87.6236
159.788	85.2956
155.573	83.3019
149.549	81.4928
144.314	80.012
139.387	78.4154
134.221	76.6819
129.62	74.9553
125.611	73.2344
121.895	71.9884
118.408	70.8292
115.328	70.0109
112.586	69.1409
108.985	68.0399
104.722	66.8
100.847	65.5116
97.5377	64.3305
96.1898	63.588
94.2742	63.0633
91.8585	62.6797
89.2276	62.1317
86.4308	61.3931
83.4824	60.6297
80.797	59.725
78.2234	59.0248
76.7234	58.5085
74.6541	58.0916
73.6281	57.7711
72.4642	57.2757
69.896	56.6345
67.3932	56.0599
65.2538	55.4602
63.4307	55.0141
61.8308	54.6827
60.7796	54.4065
60.0783	54.2301
59.8564	53.801
58.5434	53.2286
57.0193	52.6844
55.4539	52.11
54.1761	51.6179
53.1517	51.2078
52.4591	51.0004
51.788	50.6933
51.2555	50.3433
51.5774	50.1054
51.1338	49.7594
50.6701	49.471
50.7806	49.271
50.7653	49.2118
50.9271	49.2833
50.7397	49.0743
50.2476	48.8599
50.3614	48.6946
49.3818	48.4897
48.3908	48.4398
48.3977	48.4251
47.5304	48.5472
46.9017	48.4206
48.0298	48.2748
48.4595	48.1264
47.9715	48.0431
46.9604	47.8393
46.4535	47.871
46.1924	47.9511
47.3984	48.0044
48.0811	47.9011
48.3276	47.6404
48.1839	47.5575
51.0861	47.5287
52.0137	47.4644
51.8601	47.5182
51.3156	47.6169
50.6604	47.605
49.7115	47.4608
49.2566	47.3407
47.9507	47.3614
46.6073	47.2713
45.5549	47.2633
44.6779	47.3372
43.974	47.5063
43.7768	47.6338
43.5185	47.6325
44.1763	47.6987
43.8783	47.9552
43.6165	48.0885
43.4253	48.1323
43.4539	48.2898
43.5986	48.5821
43.4775	48.772
43.1348	48.7288
42.9029	48.8674
42.6963	49.1172
42.4569	49.2851
42.3917	49.4922
43.3851	49.8662
43.7293	50.1779
43.855	50.3705
43.7314	50.4638
43.9777	50.7296
45.9155	50.8571
47.0065	50.8424
47.4724	50.8974
47.5787	51.1312
47.4254	51.3932
46.868	51.4504
46.4974	51.5921
46.2558	51.9922
45.9067	52.2987
45.5352	52.5273
45.2122	52.7447
44.9295	52.9795
44.4926	53.1081
44.1687	53.2152
43.9794	53.3985
43.956	53.6722
43.7484	53.7256
43.6561	53.7432
43.4313	53.7177
43.1097	53.7232
42.6537	53.5129
41.9648	53.1631
41.4041	52.8313
41.0175	52.595
40.6415	52.3579
40.476	52.2274
40.4052	52.1859
40.2254	52.1647
39.9412	52.0127
39.758	51.8323
39.8203	51.9103
39.8991	51.9485
40.0051	51.9399
40.0531	52.0537
39.999	52.0143
39.9137	51.7933
39.6277	51.4615
39.4029	51.3058
39.3363	51.391
39.1331	51.3276
39.0041	51.1809
39.1383	51.1257
39.2368	51.0931
39.0905	50.9048
38.8343	50.6673
38.6207	50.4291
38.5099	50.2978
38.2967	50.0406
38.3608	49.7994
38.4546	49.773
38.5864	49.6973
38.5753	49.4058
38.3647	49.1496
38.2428	49.0031
38.0876	48.7468
37.9179	48.4123
37.7094	48.0396
37.5087	47.9036
37.2072	47.5216
36.8754	47.0152
36.4108	46.5261
36.0639	46.2663
35.748	45.9557
35.7668	45.8312
35.7959	45.7141
35.8336	45.5627
35.9053	45.3828
35.8442	45.0583
35.7126	44.7745
35.603	44.6857
35.4176	44.5714
35.6258	44.5433
35.8262	44.5468
36.0737	44.6303
35.9576	44.5387
35.9415	44.4086
36.1161	44.3539
36.1138	44.3621
35.897	44.248
35.8104	44.2335
35.7382	44.3021
35.396	44.2249
35.0168	44.0128
34.5397	43.8092
34.4644	43.7873
34.2002	43.7153
34.0606	43.6284
33.8905	43.556
33.9369	43.6569
33.962	43.7141
33.8756	43.6409
33.6558	43.6067
33.5666	43.632
33.4789	43.6127
33.5938	43.731
33.6896	43.8295
33.8366	43.9654
33.9456	43.9174
33.835	43.7566
33.7026	43.6897
33.7668	43.8086
33.7129	43.8002
33.856	43.9006
33.8678	43.9844
33.8239	44.1481
33.6798	44.0832
33.4121	44.0021
33.3501	44.1227
33.2582	44.2231
33.2487	44.2531
33.2006	44.2512
33.0933	44.3033
33.071	44.3468
32.9181	44.2353
32.6564	44.0752
32.5995	44.0358
32.4178	43.8687
32.3738	43.8368
32.3372	43.8237
32.32	43.8665
32.3326	43.7948
32.2088	43.6544
32.1325	43.4971
32.2435	43.554
32.1883	43.4538
32.3303	43.4239
32.3009	43.2916
32.2764	43.1545
32.2157	42.9059
32.0845	42.6585
32.0692	42.6134
32.1236	42.6565
32.0883	42.6521
32.0858	42.6753
32.0703	42.802
32.1111	42.9077
32.1182	42.8614
32.0973	42.796
32.2545	42.9161
32.3854	43.0564
32.4811	43.1062
32.5743	43.1478
32.4908	43.1823
32.3541	43.1037
32.3073	42.9845
32.2145	42.9254
32.2447	42.9971
32.2833	43.0299
32.3692	43.0304
32.3736	42.9637
32.3504	42.9484
32.2773	42.855
32.1896	42.7101
32.1702	42.6161
32.1138	42.6319
32.1204	42.6182
32.1797	42.647
32.444	42.6979
32.6374	42.7
32.6508	42.6212
32.6486	42.5018
32.7945	42.5769
32.7414	42.5992
32.7375	42.5909
32.8954	42.6377
32.9599	42.6633
32.9598	42.6309
32.6912	42.4561
32.4136	42.2434
32.4643	42.375
32.3454	42.4443
32.3269	42.5022
32.4593	42.4966
32.677	42.5994
32.8718	42.6045
32.9133	42.4745
32.9211	42.5004
32.9141	42.5757
32.9217	42.6251
32.9146	42.6125
33.1101	42.696
33.1388	42.7387
33.0821	42.6132
32.9408	42.5219
32.9977	42.5668
33.0048	42.6848
33.0241	42.7697
33.1477	42.921
33.2373	43.0471
33.6611	43.2462
33.7591	43.1704
33.6796	43.0266
33.667	43.0008
33.576	42.9122
33.5807	42.9054
33.5713	42.9804
33.5634	43.1503
33.409	43.1442
33.1864	43.0451
33.0412	43.0162
33.0142	43.113
32.9379	43.14
32.861	43.1356
32.77	43.1319
32.7344	43.2094
32.5571	43.086
32.3824	42.9563
32.2772	42.9959
32.2566	43.1364
32.1589	43.0789
32.0372	42.9906
32.0029	42.8365
32.0549	42.7752
32.1117	42.6302
32.0784	42.4421
32.091	42.3794
32.1283	42.3675
32.3206	42.3172
32.5346	42.3425
32.7666	42.3904
32.9062	42.3766
32.9286	42.3517
32.9203	42.4384
33.0344	42.6449
33.2099	42.7902
33.3831	42.8709
33.4066	42.8577
33.4261	42.8331
33.2544	42.7053
33.0575	42.4376
32.8935	42.2279
32.8239	42.2143
32.672	42.1627
32.7065	42.2137
32.977	42.3369
33.189	42.4797
33.2314	42.4645
33.119	42.304
33.0253	42.3047
32.9875	42.3052
32.8888	42.2384
32.6723	42.1962
32.7739	42.3357
32.9123	42.4788
32.8665	42.3831
32.6672	42.1825
32.7428	42.2302
32.6446	42.3237
32.7374	42.4151
33.258	42.4509
33.45	42.427
33.6101	42.3668
33.6628	42.2495
33.6397	42.2458
33.6607	42.3636
33.5438	42.4617
33.433	42.5838
33.287	42.7124
33.1519	42.8061
32.9855	42.7499
32.8066	42.609
32.7381	42.6797
32.6407	42.7251
32.4924	42.6287
32.6778	42.5886
32.9128	42.6627
33.0415	42.617
32.8935	42.4445
32.9717	42.3411
33.0906	42.443
33.0822	42.4742
33.1424	42.4599
33.2463	42.5554
33.2925	42.6753
33.2102	42.6677
32.9804	42.4197
32.7621	42.2936
33.0099	42.3631
33.109	42.327
33.3527	42.4447
33.4081	42.5158
33.5886	42.6692
33.4837	42.703
33.2487	42.5028
33.0259	42.3897
32.9343	42.4566
32.8042	42.4183
32.7092	42.5208
32.7779	42.6867
32.7544	42.6773
32.6543	42.6023
32.4098	42.4726
32.2999	42.5525
32.3159	42.5923
32.3292	42.6389
32.4208	42.6911
32.4032	42.8959
32.3079	43.1067
32.1076	43.1482
32.0213	43.1155
32.124	43.2495
32.2767	43.2403
32.3771	43.2326
32.3533	43.2128
32.4141	43.1559
32.2767	43.0951
32.3637	42.9639
32.4227	42.9217
32.4048	42.9671
32.4167	42.9109
32.5206	42.9178
32.4729	42.8699
32.46	42.8702
32.2881	42.7227
32.1583	42.5192
32.0367	42.4974
32.0293	42.5329
32.4933	42.4685
32.7859	42.4686
32.7612	42.4821
32.8346	42.5067
32.9763	42.3795
32.9735	42.2198
33.0921	42.2748
33.1909	42.3205
33.3404	42.2915
33.4516	42.3211
33.5308	42.4397
33.9325	42.4983
34.0659	42.4128
33.9755	42.4087
33.9674	42.5799
34.0546	42.6286
34.1811	42.7363
34.4207	42.7589
34.6339	42.7777
34.7981	42.7396
34.5991	42.6408
34.3528	42.5718
33.9863	42.595
33.842	42.4799
34.6754	42.4378
35.0745	42.4564
34.9503	42.4585
35.3438	42.3931
35.4166	42.258
35.4369	42.3468
35.0375	42.3403
34.8926	42.3349
34.7048	42.4378
34.9512	42.6176
35.4654	42.5928
35.5582	42.5318
35.3534	42.4408
35.1962	42.5932
35.5353	42.5993
35.5761	42.591
35.6907	42.5707
35.6519	42.5537
35.7808	42.5933
35.9687	42.3979
35.8567	42.3426
35.5753	42.2965
35.4214	42.1909
35.6021	42.291
35.4572	42.3878
35.135	42.4684
34.7993	42.4416
34.7882	42.2716
34.8461	42.3045
34.6526	42.2916
34.4376	42.1868
34.5942	42.1398
34.4829	42.1141
34.538	42.0792
34.7182	41.9695
34.5191	41.8781
34.4472	42.0169
34.2262	42.1191
33.9211	42.1908
34.1772	42.264
34.1758	42.3384
33.9597	42.1587
33.9139	41.9015
34.3592	41.9289
34.5558	42.0592
34.4241	42.0737
34.2337	42.1665
33.8737	42.3512
33.6542	42.5051
33.4578	42.4991
33.0256	42.4269
32.8938	42.5413
32.6361	42.6367
32.5557	42.743
32.6096	42.8048
33.2589	42.9637
33.4643	43.029
33.904	42.9222
34.2301	42.7929
34.7168	42.8463
34.7866	42.8372
34.8985	42.7623
34.7634	42.8209
35.1612	42.9368
35.7076	42.9528
35.8406	42.7513
35.3873	42.5565
34.6603	42.5553
34.3097	42.5543
33.7758	42.5804
33.398	42.6692
33.0026	42.7567
33.5999	42.749
33.829	42.6218
34.0199	42.556
34.6759	42.5146
35.1151	42.3861
35.6826	42.3462
35.6452	42.3801
36.1915	42.3546
36.3244	42.2259
36.5158	42.1052
36.6752	42.2195
36.6738	42.3014
36.7532	42.3562
36.8597	42.3346
37.1364	42.3436
37.6222	42.2705
37.4227	42.0886
36.7729	41.964
36.7149	42.075
36.3442	42.1272
35.9816	42.117
36.821	42.0682
37.8832	42.0812
38.258	42.025
38.2614	41.9915
38.0225	41.977
37.3533	42.1396
37.3597	42.2348
36.9487	42.3544
37.4255	42.5212
37.5542	42.6065
37.3123	42.5701
36.8152	42.4592
37.1665	42.5011
37.5533	42.5092
37.4995	42.4756
38.2203	42.5551
38.5389	42.6884
38.3343	42.6518
38.3653	42.5005
38.1225	42.334
37.6918	42.3968
38.1925	42.5297
39.053	42.5598
40.0789	42.5447
40.1281	42.5455
40.0078	42.3984
39.7464	42.2758
39.7838	42.3483
39.6135	42.5564
39.7939	42.6358
42.6439	42.7155
44.1324	42.7281
47.589	42.7117
50.7918	42.6981
51.8625	42.6465
52.4324	42.7109
53.9013	42.8586
54.5612	42.8877
57.3004	42.9119
58.7503	43.0395
60.1869	42.9444
60.5917	42.7174
61.117	42.7028
60.6146	42.9459
60.4914	42.9738
62.1751	42.7688
64.1154	42.5845
66.7127	42.4041
67.5207	42.1865
66.73	41.9112
66.971	41.8699
68.6223	41.9428
68.1987	42.0708
66.7443	42.164
65.9756	42.2551
65.1872	42.331
67.2568	42.3271
67.6248	42.109
66.8571	42.1421
64.9279	42.2369
65.026	42.3696
65.739	42.4667
66.2257	42.4536
64.939	42.389
63.9474	42.3083
63.215	42.4022
62.4166	42.5745
61.1067	42.6106
60.0687	42.5601
57.6995	42.6121
59.9694	42.6822
63.4861	42.6601
65.7586	42.3596
66.4301	42.2166
64.8944	42.2587
68.3558	42.1997
107.518	85.8819
140.152	122.27
167.361	152.594
189.955	177.864
208.783	198.935
224.46	216.481
237.523	231.13
248.423	243.378
257.507	253.571
265.076	262.065
271.384	269.143
276.64	275.042
281.021	279.957
284.671	284.053
287.713	287.467
290.248	290.312
292.361	292.682
294.121	294.671
295.588	296.315
296.811	297.685
297.829	298.827
298.678	299.778
299.386	300.571
299.989	301.231
300.491	301.782
300.91	302.241
295.913	302.623
281.461	302.942
262.421	303.221
245.465	303.44
230.114	303.622
216.824	303.788
207.454	303.912
198.988	304.029
194.969	304.114
193.5	304.184
193.081	304.256
194.465	304.316
198.264	301.223
201.753	294.334
205.291	284.645
210.133	272.944
214.638	259.997
218.715	246.507
221.132	232.809
226.544	219.164
230.624	205.294
235.099	191.306
237.445	177.191
238.687	163.561
240.838	150.444
243.368	138.143
243.651	126.817
244.168	116.144
244.331	106.309
243.297	97.442
241.993	89.6632
239.698	82.6705
237.932	76.6552
236.77	71.6156
235.251	67.3488
231.689	64.0214
228.062	61.6113
224.569	60.1669
221.538	59.4602
217.655	59.0056
212.271	58.7477
209.771	58.4924
205.942	58.6289
201.771	59.4545
197.154	60.6394
191.023	61.9895
187.995	63.2757
182.651	64.0253
180.025	64.5021
177.058	64.8727
171.442	65.45
166.963	66.0924
162.761	66.7754
157.218	67.4117
153.297	67.7808
150.379	67.4572
146.604	66.9188
142.639	66.3359
138.26	65.9979
135.148	65.9042
132.622	65.6918
128.785	65.2194
123.411	64.5302
120.101	63.6201
116.202	62.7139
112.643	62.214
108.402	61.878
104.921	61.4771
101.147	61.0355
97.3978	60.3184
95.066	59.6267
92.5721	58.822
88.6538	58.1112
85.6034	57.6799
82.1884	57.3609
79.2083	57.0278
78.1486	56.5488
78.6085	55.8945
78.186	55.1611
76.3565	54.1337
75.4362	53.4924
74.938	53.1057
73.5558	52.8774
71.1683	52.6738
69.6622	52.3161
69.119	51.8031
68.6663	51.2681
67.2818	50.5672
64.946	50.0367
63.4428	49.7559
62.0424	49.5218
61.0768	49.1656
60.3528	48.7479
59.3868	48.3461
58.4341	47.9844
57.1969	47.683
55.763	47.5392
53.8965	47.594
53.241	47.7069
51.768	47.6263
51.0643	47.3711
51.6195	47.051
52.0285	46.5022
52.2618	46.0852
52.8189	45.8317
53.122	45.795
52.4747	45.7242
51.21	45.6248
49.3368	45.3943
48.4742	45.1619
47.621	44.7131
48.1726	44.5674
48.1487	44.5534
47.9945	44.6089
47.181	44.4806
46.3822	44.3065
45.3405	44.1614
44.4321	44.0405
42.9095	43.8457
42.366	43.8311
42.7323	43.913
42.6481	44.0349
42.7391	43.8679
42.5732	43.5676
41.9783	43.4516
40.9856	43.261
40.6687	42.9946
40.1629	42.7996
40.3054	42.7713
39.5781	42.7612
39.4286	42.7125
39.0892	42.4973
39.8539	42.4388
39.7391	42.3901
40.3552	42.4301
40.1568	42.4365
40.5825	42.5091
40.7223	42.583
41.7924	42.5505
41.9588	42.5503
41.614	42.6039
42.9787	42.474
45.3113	42.4597
46.8522	42.5418
47.1693	42.6102
47.3126	42.5329
46.7471	42.4417
46.3967	42.4865
45.4063	42.497
44.6615	42.4789
43.6111	42.4638
43.1655	42.5183
43.1703	42.5773
44.2488	42.5323
45.2146	42.4277
45.1331	42.5152
46.5291	42.5209
47.2761	42.5256
47.7374	42.6236
48.3904	42.8262
48.0482	42.8338
48.636	42.7058
50.0257	42.5589
50.1765	42.5707
49.7246	42.5269
49.3078	42.6515
48.5843	42.7285
47.6859	42.7255
47.1388	42.6828
47.6095	42.4591
47.4243	42.4204
46.5044	42.3748
45.12	42.3502
44.1543	42.3565
43.5779	42.4558
42.4798	42.4311
42.075	42.2225
41.6168	42.0487
43.2631	42.1187
43.6411	42.0562
44.6411	42.031
44.6954	41.9965
45.372	42.0081
45.3851	42.0177
46.2556	42.0123
46.5646	42.0213
47.3863	42.1764
47.7755	42.158
47.2	42.1024
46.9487	42.0426
46.2423	42.0465
45.9626	41.9423
45.5684	41.8017
44.6489	41.886
43.5065	42.01
44.3006	42.0194
44.3042	41.9868
44.4953	41.8926
44.4396	41.8677
43.9768	41.7262
42.6779	41.5948
41.6089	41.6599
41.7119	41.6604
43.0872	41.6474
43.7094	41.6366
43.422	41.7618
42.6185	41.8125
41.9757	41.801
41.3326	41.8586
40.152	41.9469
40.6591	41.9399
41.5114	41.9743
41.953	41.9896
44.1074	42.0157
46.1981	41.8764
46.3019	41.7736
45.8645	41.8224
46.6282	41.9167
46.1902	41.9147
45.4491	41.8996
44.7375	41.9811
43.6475	42.0489
42.2557	41.9846
41.1899	41.931
40.4629	41.9804
39.8705	42.0349
39.538	42.0535
40.1339	42.1093
41.1006	42.3438
42.7926	42.3781
43.4236	42.2052
44.1913	42.088
44.5086	42.138
45.0148	42.0454
46.8334	41.9548
46.8716	41.9196
46.6885	41.8634
46.697	41.7494
46.0326	41.641
45.5596	41.6581
44.8833	41.7395
44.8435	41.6999
43.8836	41.7475
42.842	41.8677
42.9678	42.0216
43.1667	41.935
42.3654	41.7956
41.7111	41.8541
42.4284	41.8357
42.7978	41.8069
42.7698	41.7695
42.6391	41.7786
42.4227	41.7325
43.478	41.6135
43.5247	41.5277
43.4696	41.6711
47.3321	41.7907
49.5973	41.8768
50.2761	41.9755
49.7673	42.0309
49.5045	41.9293
48.4259	41.7909
46.7347	41.6218
45.9431	41.6287
46.9355	41.6344
47.5342	41.7198
47.4689	41.858
47.3743	41.9464
46.5567	41.8992
45.4591	41.7524
44.7592	41.7106
43.7194	41.6758
42.7588	41.5528
42.0255	41.4503
40.7966	41.4723
40.5784	41.4907
40.5442	41.506
40.4621	41.465
40.7428	41.6323
42.1318	41.6911
43.6117	41.6193
44.5897	41.5326
47.003	41.5006
47.9531	41.4605
48.597	41.4405
49.6441	41.4507
50.6912	41.5667
51.4429	41.6096
51.5052	41.6588
52.6451	41.6729
53.4875	41.7519
53.5448	41.7371
52.6121	41.6979
51.2171	41.7726
50.2829	41.8349
48.7925	41.86
47.0804	41.8003
47.1177	41.8446
46.3295	41.9083
44.9742	41.8943
44.7581	41.8423
44.7123	41.9468
44.4056	41.9666
44.9021	41.9966
45.5039	42.0619
45.5756	42.1969
45.5816	42.1616
45.2508	41.9979
46.681	41.8749
48.0742	41.9874
48.3219	41.987
47.5344	42.0136
47.402	42.0358
46.9827	42.1079
46.8886	42.0741
46.4206	41.9116
45.2919	41.8298
44.593	41.896
46.4014	41.9109
47.0622	42.0173
48.0695	42.0389
48.7478	42.0837
48.4132	41.9733
47.5836	41.747
47.94	41.7867
47.1624	41.7392
46.3533	41.6862
45.2089	41.6555
44.0404	41.6164
43.389	41.5033
43.0879	41.3553
42.246	41.232
41.7459	41.3441
42.6185	41.357
42.5802	41.3543
43.663	41.4729
44.4041	41.5717
44.8337	41.6407
44.7351	41.6175
45.4184	41.6251
45.3969	41.6046
47.3936	41.5203
49.2053	41.4903
49.7883	41.5057
50.4487	41.5856
50.9588	41.5717
53.5194	41.4391
55.21	41.463
55.8936	41.4695
56.4229	41.448
56.0582	41.4839
55.217	41.5271
53.9653	41.4826
53.0431	41.3112
51.9254	41.2087
50.9537	41.3113
49.5799	41.3699
50.1676	41.5396
49.7978	41.6139
51.0207	41.6355
52.0264	41.5729
52.1124	41.3865
51.4184	41.3789
51.3371	41.5202
51.4842	41.544
50.9621	41.5101
52.7432	41.549
54.402	41.568
54.7904	41.5301
54.4828	41.4717
55.9189	41.5707
55.6247	41.5995
54.1305	41.4758
54.4298	41.5473
54.6256	41.5263
54.0769	41.4416
55.5403	41.3845
56.0479	41.2966
55.8262	41.3845
55.1311	41.4444
56.0293	41.5345
56.2003	41.5694
55.3757	41.585
53.8155	41.5846
51.7901	41.4633
49.1755	41.416
47.319	41.5915
46.6987	41.6303
46.2355	41.7566
46.615	41.8753
46.6493	41.9742
45.8048	41.9761
46.283	41.8702
47.9574	41.876
48.2649	41.921
47.5675	41.9183
48.4235	41.8892
48.3981	41.9455
47.7591	42.0059
46.5685	41.801
45.4957	41.6168
44.5077	41.6514
43.3486	41.5727
43.0274	41.5072
43.0149	41.466
44.4684	41.4451
44.6993	41.3874
44.3141	41.3125
43.8723	41.344
45.5993	41.4643
46.2461	41.4303
47.2551	41.4154
48.4586	41.5104
49.5959	41.5895
49.966	41.5883
50.1536	41.5068
50.095	41.5328
49.6433	41.6082
50.1936	41.6308
50.0209	41.6899
50.065	41.9272
49.1348	41.9772
49.152	41.9517
49.2469	41.7827
49.138	41.7493
47.9056	41.6812
47.9665	41.7184
48.1919	41.8301
49.0915	41.9634
48.9011	42.0208
48.4871	41.9209
48.8406	41.8376
49.7799	41.9562
49.7702	41.9342
49.8292	41.9159
50.8052	41.9678
50.8664	41.9707
50.6621	41.906
49.807	41.7849
49.0137	41.8452
48.0035	41.9357
47.3363	41.9977
47.8413	41.9956
47.2816	42.0476
47.0973	42.0373
46.6751	41.948
46.4039	41.8334
47.0374	41.9124
48.4921	41.9111
49.2343	41.8832
49.3961	41.8868
49.4503	41.9032
50.9058	41.9169
51.7158	41.8477
51.8535	41.8035
51.8877	41.7667
51.2043	41.6285
51.4676	41.6074
52.56	41.6301
52.5301	41.7699
53.9827	41.8461
58.1614	41.7619
60.7304	41.7857
64.0531	41.7921
67.1443	41.7034
72.729	41.6161
76.2815	41.6105
77.6436	41.6461
76.5491	41.5415
74.7641	41.3468
72.1752	41.3861
70.6625	41.4188
68.22	41.4729
66.3726	41.6255
64.7793	41.6855
62.498	41.7355
60.2612	41.6428
59.4851	41.673
59.577	41.8325
62.1786	41.8849
62.5603	41.9688
62.2203	42.0118
62.9846	42.0208
[truncated: 1,251 more rows]
