# Supplementary material for: Active triggering control of pneumatic rehabilitation gloves based on surface electromyography sensors
Source: PeerJ Comput Sci. 2021 Apr 19;7:e448. doi: 10.7717/peerj-cs.448 (PMC8064233; doi:10.7717/peerj-cs.448)
Supplement: Supplemental Information 4 [file peerj-cs-07-448-s004.xlsx]

## Sheet: Sheet1
17.6609	18.0145
18.1154	18.0744
18.5345	18.0974
18.8032	18.0897
18.9062	18.0564
18.9383	18.0287
18.8308	18.0325
18.674	18.0759
18.4896	18.0852
18.3091	18.1064
18.1587	18.1107
18.0333	18.0739
17.9423	18.0433
17.8665	17.9909
17.8032	17.9875
17.8312	18.0384
17.9081	18.0809
17.9723	18.1297
18.2138	18.1435
18.7777	18.1415
19.4356	18.1131
19.9839	18.0893
20.4542	18.0964
20.7253	18.1023
20.8034	18.0938
20.7074	18.0867
20.6005	18.054
20.4845	18.0267
20.4685	18.0442
20.3745	18.0857
20.1888	18.1068
19.8728	18.1513
19.5827	18.2018
19.2737	18.2438
19.0162	18.3326
18.6674	18.4603
18.417	18.5668
18.2083	18.6286
18.209	18.7204
18.2364	18.7432
18.2861	18.7353
18.247	18.7019
18.2009	18.6741
18.0551	18.6106
17.9202	18.5173
17.7674	18.4262
17.6133	18.3906
17.4579	18.3475
17.3285	18.3384
17.2072	18.2771
17.1196	18.1992
17.0331	18.1611
16.9476	18.1159
16.9838	18.1455
16.9468	18.1701
17.01	18.2577
17.0224	18.2905
17.1939	18.3043
17.5114	18.289
17.9506	18.3568
18.2763	18.3328
18.494	18.2993
18.6351	18.2714
18.7392	18.2616
18.732	18.2802
18.6723	18.2689
18.5151	18.2461
18.4243	18.2271
18.6308	18.2649
18.9909	18.2427
19.3312	18.2108
19.6551	18.1708
19.831	18.1375
19.9373	18.1768
19.9856	18.2096
19.8916	18.2101
19.746	18.2105
19.571	18.2242
19.5864	18.2357
19.626	18.2856
19.5381	18.3002
19.3306	18.3393
19.0771	18.3988
18.7718	18.4349
18.41	18.4918
18.1084	18.5258
17.8706	18.5542
17.7261	18.551
17.6863	18.5483
17.6665	18.546
17.6769	18.4904
17.6319	18.4172
17.5809	18.3562
17.525	18.292
17.4784	18.2787
17.4396	18.2677
17.4744	18.2988
17.6511	18.3515
17.8118	18.3955
17.8786	18.4456
17.9074	18.5008
17.9314	18.5602
18.0319	18.6902
18.4515	18.7718
19.7682	18.692
22.907	18.7732
26.127	18.9618
33.1486	19.2802
42.5994	20.123
47.6277	20.7044
49.5884	21.0815
50.4433	21.1943
54.7687	21.5972
58.5881	22.2553
63.5707	23.0455
67.0781	23.4488
68.8594	24.0669
70.6929	25.0118
74.2087	25.8261
77.9981	26.827
81.5588	27.9028
91.5103	29.1754
99.83	30.2762
102.801	31.4219
102.443	32.4169
101.634	33.2058
101.511	34.4273
111.588	35.1094
139.408	36.2285
166.58	39.7936
189.169	42.2542
208.008	44.0763
223.639	45.2858
236.759	47.7174
247.598	52.027
256.698	54.0738
264.308	54.8393
270.569	55.7861
275.801	58.6972
280.133	62.1976
283.757	63.7715
286.763	62.961
289.282	62.4736
289.635	61.7048
282.797	59.7882
273.54	56.9822
259.029	53.6903
242.908	50.3024
224.692	47.2373
205.643	44.2936
187.151	41.4645
170.021	38.8516
154.055	36.4191
138.224	34.298
123.138	32.4766
109.384	30.9991
96.848	30.05
85.8507	29.5545
77.143	29.3699
70.4104	29.5787
65.3774	29.5915
62.486	29.5082
61.1242	29.4387
60.1102	29.8913
61.6022	29.9326
63.9603	29.9267
65.7777	31.4664
67.7354	33.8643
70.3741	36.9504
73.5401	39.6967
76.1112	42.0525
77.5689	42.6592
79.4417	42.7886
80.5995	43.4606
79.8988	44.9473
78.9792	47.4891
80.0126	51.0174
84.6344	56.6574
89.9365	64.9703
93.8982	75.7927
100.155	85.0934
108.054	98.8477
116.652	109.074
120.97	129.912
127.724	156.115
135.232	170.053
141.624	180.379
144.197	198.533
144.877	210.371
145.243	224.198
142.552	232.819
140.834	237.251
141.94	243.804
142.177	243.691
139.353	240.508
141.74	245.297
145.597	240.866
150.369	246.843
155.755	256.392
159.237	256.961
159.855	263.722
162.667	266.024
167.226	263.135
167.506	256.255
165.443	246.237
164.785	233.523
160.758	218.644
156.059	201.262
151.028	183.594
145.547	166.735
139.475	150.402
133.38	134.804
127.912	120.14
122.536	106.765
116.699	94.8001
110.828	84.2785
105.398	75.2015
100.081	67.4359
94.9785	60.5886
91.7067	54.6004
88.6848	49.7311
87.8722	46.1837
87.4637	42.8246
85.0415	39.8105
84.0706	37.0839
84.8195	34.7042
84.7049	32.654
85.4824	30.8246
85.9423	29.2195
86.0301	27.9088
85.7003	26.6957
86.3656	26.1145
87.4976	25.5362
90.8182	24.8797
95.506	25.1922
101.642	26.2047
106.93	26.8067
115.285	26.9055
120.596	28.5324
136.062	29.5523
148.024	31.4902
157.75	34.7168
173.954	37.3116
195.247	39.8769
212.992	43.5189
227.806	47.9642
240.178	50.6075
250.541	53.8579
259.177	58.9438
266.361	60.7646
272.361	61.6371
277.266	61.9748
281.354	61.222
284.761	61.3736
287.694	61.8626
290.138	62.4582
292.175	61.8128
293.886	60.5766
295.298	61.3328
296.448	60.8616
297.433	60.7509
298.241	59.8529
298.927	59.9775
293.28	59.1144
282.034	56.7296
269.116	53.9902
252.482	51.291
234.443	48.1955
215.785	45.0786
196.945	41.9575
179.096	39.061
161.59	36.325
145.296	34.8239
130.616	33.2373
118.262	31.6599
107.886	30.1842
99.9514	28.7396
94.3734	27.4417
90.6384	26.9108
88.8018	26.8311
90.3739	30.4313
93.3226	33.4717
94.9874	35.9651
97.3418	39.1846
101.641	43.1838
102.738	45.818
104.083	49.7457
103.363	51.3803
103.731	52.1649
100.84	53.7723
97.0349	57.0056
95.0993	59.0419
93.5669	60.121
93.6598	67.212
93.2135	72.8928
94.5472	81.468
96.8138	91.2734
100.543	101.043
104.442	119.136
107.759	135.316
110.712	154.01
114.488	164.632
119.18	172.947
125.789	189.103
131.834	196.898
136.791	207.773
142.184	215.049
150.278	225.209
156.66	230.035
162.019	233.628
170.527	239.939
184.266	242.781
200.161	239.897
212.788	234.821
223.688	232.674
235.443	226.035
238.55	219.509
240.724	219.403
243.972	214.399
241.951	208.872
235.405	203.568
227.881	194.742
219.906	181.774
211.03	169.314
202.721	158.045
195.178	145.189
188.731	131.709
185.656	118.756
180.85	108.876
178.846	100.655
174.356	95.0136
167.27	88.338
160.129	80.9752
152.808	73.6173
144.854	66.6799
136.292	60.2808
126.524	54.6931
116.423	50.1844
107.684	46.172
99.2993	42.6134
92.0034	39.7554
87.374	37.2528
82.3208	34.8987
80.1513	32.8564
78.7598	31.1007
79.6417	29.5436
79.1007	28.1923
78.5693	27.0797
83.2973	26.5689
93.4694	25.8745
98.3869	25.5914
101.383	26.0942
108.635	26.4997
116.666	27.1466
125.763	29.0556
144.182	32.1373
165.011	35.3367
187.795	37.4521
206.782	39.9537
222.698	42.9382
235.961	44.1762
246.974	44.7915
256.178	47.8159
263.861	51.5584
270.277	55.0264
275.611	59.9445
280.042	62.2162
283.735	65.5599
286.852	67.8494
289.37	69.3275
291.534	70.5861
293.325	69.8889
294.831	69.2139
296.018	69.5781
296.981	69.9622
297.877	79.1871
298.624	82.5765
299.247	82.4597
299.779	86.8214
300.115	87.5685
300.381	85.2228
296.386	83.6308
289.672	83.1502
281.512	80.1709
270.266	75.9153
258.02	70.9856
242.712	65.7493
224.622	60.4858
206.459	55.4549
188.287	50.7656
170.74	46.7772
153.606	43.2386
137.997	40.0615
123.714	37.3467
111.973	35.4336
101.316	33.7185
92.8781	34.0487
86.1151	33.6657
84.2803	34.6897
82.2946	37.0338
82.4262	40.9348
82.0927	46.3211
82.9026	50.1382
84.9341	53.1713
85.7674	54.8259
85.4814	59.7102
87.2846	63.1493
91.0436	72.556
97.6279	78.5952
102.94	88.0735
113.008	93.6754
119.8	105.852
123.781	118.349
126.507	138.581
128.228	159.498
129.005	177.278
129.894	193.88
128.485	203.324
126.613	211.368
124.637	220.154
122.452	226.508
119.235	239.015
117.145	249.895
116.156	253.911
118.367	254.088
119.887	254.881
122.349	253.5
127.45	252.295
132.815	250.055
136.641	245.341
145.431	242.676
151.076	240.079
155.861	243.179
159.93	241.102
164.126	239.519
164.842	236.655
165.077	234.847
165.702	226.422
164.759	213.721
164.282	203.593
164.529	190.989
163.983	175.986
163.139	160.274
163.429	144.844
163.67	130.253
160.098	116.441
155.522	104.26
152.085	94.029
148.604	84.5223
145.03	75.942
139.917	68.6977
137.872	62.3519
134.261	56.5264
130.715	51.5376
127.585	47.7563
122.72	44.2292
122.225	41.3302
124.566	39.5053
126.597	37.9308
132.602	36.686
146.684	36.1724
169.313	37.665
186.706	38.3716
205.86	41.9825
221.943	46.3615
235.306	51.1925
246.468	55.3796
255.662	56.8542
263.432	60.917
269.879	63.2147
275.172	67.3187
279.595	69.5165
283.349	70.8645
286.41	71.3834
289.068	72.7963
291.27	72.5635
293.091	72.4769
294.582	74.0567
295.784	75.2121
296.826	75.9197
297.641	75.2201
298.306	77.1217
298.955	80.2107
299.415	80.9985
299.906	84.5025
300.274	87.5835
300.622	89.6005
300.844	88.6353
301.083	87.8847
301.296	90.7513
301.46	90.6151
299.957	87.4393
290.365	82.8588
277.67	77.7926
264.177	72.2142
250.005	66.706
233.185	61.5248
215.837	57.2878
198.412	53.3003
181.434	49.4535
165.177	45.9121
148.782	42.8266
132.97	40.6718
118.236	38.7686
105.5	37.0483
94.8206	35.4536
85.867	34.0037
80.1248	32.6478
76.5216	32.1357
75.0366	31.6149
73.8663	30.9392
74.7176	30.4835
78.2745	30.8022
80.9699	31.2558
82.2759	31.2309
83.3105	32.2711
83.7026	35.099
84.177	38.6508
84.3575	42.9673
83.3663	46.242
83.7088	48.353
82.4094	53.4163
79.8356	60.4696
78.5236	67.8382
79.9821	82.4134
82.3123	94.3445
84.1064	103.495
87.5221	117.62
90.6641	131.742
96.9893	145.458
102.851	158.782
108.932	175.27
114.496	196.774
117.547	207.146
116.195	213.64
117.433	215.533
125.246	217.66
134.484	227.466
146.722	229.122
162.454	229.039
174.825	230.031
186.72	234.9
198.619	235.398
207.367	236.149
212.118	236.345
217.851	234.494
223.098	232.267
226.262	232.183
224.936	229.562
224.14	224.906
220.012	215.573
214.046	203.524
207.074	189.589
200.176	175.733
193.984	163.999
184.647	150.822
176.612	136.752
169.714	123.133
160.299	110.388
149.793	98.7724
138.151	88.2469
128.329	78.898
118.008	70.4761
108.977	63.0011
100.565	56.4631
92.2659	50.9341
84.3559	46.273
76.6763	42.308
69.9275	38.8159
63.7662	35.9595
59.6928	33.7538
55.6537	31.8486
53.013	30.1669
51.3496	28.5908
49.386	27.1566
46.8229	25.8136
44.2034	24.7751
42.1549	23.8156
39.615	22.9892
37.8477	22.3811
38.1612	22.1564
41.9414	23.5138
48.5971	24.6851
63.7467	25.8225
76.4788	26.5822
84.7384	27.9943
89.083	29.8964
93.1735	30.8099
98.0598	31.5577
102.763	32.2346
110.241	32.7718
127.594	32.7897
150.436	33.8656
174.803	35.8636
195.968	36.669
211.43	36.9507
220.487	38.7568
229.526	39.4829
238.28	39.8328
248.933	39.5066
257.81	39.6108
264.886	40.5707
271.078	42.1764
276.251	45.9456
280.481	48.1732
284.087	49.1565
287.106	49.6805
289.541	51.9706
291.664	54.6446
293.339	56.8461
294.815	59.0433
296.046	61.7742
297.098	62.7874
297.948	62.6647
298.589	60.6956
299.096	59.4038
299.627	60.2748
300.055	60.3829
300.345	59.0224
300.654	57.2708
300.884	57.1005
301.103	57.2272
301.272	58.1655
301.427	59.8339
301.555	60.1632
297.418	59.2691
292.533	58.6583
282.835	57.9344
272.376	55.7463
262.76	52.8081
251.027	49.6209
237.985	46.3068
223.115	43.263
207.445	40.4848
189.888	37.8472
172.168	35.6492
155.521	33.7101
139.473	32.0808
124.836	30.8976
112.855	29.7236
103.447	28.893
96.9911	28.738
91.6916	30.0729
87.3425	33.0656
83.7183	34.4717
82.8067	35.3479
82.1009	36.7227
80.1158	38.258
77.1856	41.0819
74.0588	43.5292
70.607	44.8702
66.4009	45.8399
63.0032	47.3061
60.709	51.5366
60.382	55.1291
58.753	63.8579
58.5103	73.2002
59.396	82.0466
61.9472	94.7238
63.7643	105.06
66.3664	112.921
68.4678	124.092
70.1383	131.575
71.5707	141.773
73.5568	149.989
76.1789	163.565
77.6118	176.221
78.7925	191.992
79.3869	199.132
81.4	201.831
83.3327	207.223
82.472	212.227
83.1381	213.603
83.1963	210.935
82.4121	220.209
84.6193	223.854
89.1718	232.09
97.4246	235.205
109.204	237.238
114.924	238.005
125.05	237.032
136.725	231.574
143.391	221.882
149.632	212.61
156.713	202.667
159.269	196.369
161.064	193.699
163.849	196.028
164.491	194.073
161.359	199.173
157.352	200.536
150.239	194.257
140.497	189.442
129.948	180.217
119.384	169.105
109.076	156.447
100.043	142.528
92.0325	128.645
84.8733	116.189
80.2637	105.138
77.6313	94.6129
77.7342	85.1566
77.2559	77.8943
80.7658	71.0096
83.1803	64.7485
82.7613	58.8997
79.632	53.4616
75.0767	48.6075
69.8436	44.3072
64.435	40.5222
59.1891	37.18
54.2266	34.2739
49.5673	31.7716
45.5503	29.7266
42.2162	27.9956
39.2363	26.58
36.5248	25.3466
33.9965	24.3725
31.8762	23.5607
30.0153	22.9917
28.9346	22.7995
28.5578	22.6125
28.4319	22.497
28.9179	22.4276
30.8272	22.4907
32.9689	23.0401
35.5327	23.7398
39.4152	24.3363
48.4126	24.8199
56.6759	25.3707
64.247	27.119
70.7712	27.9179
76.6109	28.4761
80.5909	28.7936
91.4155	29.3402
99.6167	30.3867
120.621	31.0304
146.424	32.8697
169.727	36.5513
191.739	40.291
210.081	42.2791
225.448	44.7283
238.172	48.0453
248.856	51.1855
257.68	54.8902
265.113	58.5282
271.267	61.5464
276.462	64.0212
280.765	64.7943
284.35	65.9622
287.325	65.3776
289.79	64.2859
291.805	63.4837
293.564	63.4464
295.03	62.5692
296.157	61.8785
297.137	61.5715
297.913	62.7663
298.641	63.735
299.247	63.0783
299.766	66.3589
296.679	69.4822
297.465	73.549
297.864	76.0918
298.506	78.278
299.081	77.6016
299.627	77.5081
300.069	80.5327
300.357	80.2864
300.69	82.9151
300.968	82.2046
301.2	81.4244
301.313	84.1992
301.46	84.6312
301.623	83.7959
301.759	82.2401
295.614	79.2245
281.145	74.6297
265.958	69.5919
247.392	64.3864
226.347	59.565
204.605	55.1577
185.655	51.0685
166.424	47.3385
148.209	44.1631
131.392	41.2751
116.974	38.7341
105.537	36.5898
96.9195	34.8297
90.262	33.3898
86.7152	32.3511
84.0954	32.1302
83.6046	33.437
84.3237	33.9484
84.8424	33.7836
86.7252	37.4875
88.536	44.9124
88.366	50.7774
93.1805	56.1753
93.8616	58.9007
91.5685	63.9386
88.4084	67.9085
89.8043	72.6271
89.6916	77.177
90.8871	86.1262
93.5488	96.8475
98.1038	102.72
103.941	108.513
108.107	120.607
115.595	129.745
122.869	146.252
127.332	161.149
129.722	171.924
132.626	182.717
134.282	187.856
135.822	194.919
140.987	200.711
142.699	208.143
145.093	217.748
145.463	221.965
143.729	235.646
143.507	247.087
147.015	253.667
148.851	262.104
148.648	269.136
154.08	274.942
162.797	279.78
168.154	283.865
175.572	285.806
184.307	284.039
187.516	287.293
185.999	290.127
187.207	285.987
185.702	271.47
180.458	253.557
175.176	235.192
169.793	215.871
165.025	196.654
163.08	178.29
159.149	160.206
153.093	143.041
146.878	127.528
143.163	114.534
143.277	103.651
138.966	94.7837
135.2	86.4675
131.026	78.4225
123.735	71.0334
114.811	64.258
106.205	58.088
96.966	52.6509
88.1518	47.7707
79.9067	43.4622
72.0553	39.724
65.3916	36.5417
59.4222	33.836
53.9105	31.5276
49.2636	29.5367
45.5524	27.8239
42.2314	26.316
39.4505	24.9923
37.2673	23.8489
35.3943	22.8558
33.6186	22.0282
33.2536	21.4191
33.0837	20.9786
33.1168	20.6385
37.1602	20.7714
45.1097	21.5268
49.6122	22.6936
55.3923	23.5316
62.4655	24.0956
71.046	24.8343
77.122	25.1946
85.5162	25.6964
95.8154	27.2427
104.438	28.2627
124.813	29.9857
146.091	32.4826
170.819	34.7514
192.742	36.8703
211.012	38.5824
226.169	41.2314
238.787	44.1104
249.396	47.0468
258.209	48.2448
265.568	48.9879
271.646	50.8293
276.738	52.8474
280.941	54.0859
284.497	54.6747
287.474	55.6758
289.941	58.1218
291.971	59.2065
293.662	59.7075
295.085	60.8771
296.257	60.6699
297.287	61.894
298.052	62.7798
298.783	66.2176
299.379	67.0275
299.889	65.54
300.328	66.3822
300.68	67.4333
300.986	66.4289
301.229	63.5906
295.279	60.4867
285.969	57.4837
272.624	53.853
257.286	49.9276
242.905	46.0788
226.369	42.6298
209.23	39.6347
191.094	36.9374
172.568	34.7164
154.431	32.7448
137.946	31.0211
123.242	29.5176
110.989	28.2378
101.207	29.5083
92.8681	31.4938
87.3694	31.9799
81.914	32.4521
79.5034	33.2351
75.8963	35.6068
77.0809	38.3756
79.438	41.8112
80.7172	45.0234
86.8871	47.1495
91.5585	47.8468
93.7322	49.9859
92.2262	53.9174
91.5487	58.6577
91.6154	61.5603
94.3571	68.2636
99.9997	74.4407
107.2	83.3892
113.227	94.9428
118.317	103.765
122.048	116.973
126.984	126.448
130.869	135.606
132.373	147.778
131.358	157.451
131.612	166.063
131.328	175.845
127.048	184.95
125.321	190.55
122.956	194.115
121.522	201.68
118.93	206.17
120.302	210.584
122.145	226.135
123.747	236.891
124.867	248.085
131.737	249.139
135.085	255.873
137.606	256.086
140.997	257.566
141.552	260.425
141.639	267.736
154.471	269.169
157.656	265.863
154.468	263.296
148.574	254.737
142.441	241.01
133.502	229.302
125.703	219.33
117.875	204.52
108.933	187.585
100.381	170.866
91.8169	155.927
88.5886	141.423
84.5686	127.442
79.5667	117.188
76.1505	108.335
79.5625	99.2641
82.3656	90.4967
91.7528	83.2442
100.529	76.502
107.05	70.0508
111.504	63.8421
112.475	58.1175
110.33	52.8098
107.535	48.0643
102.614	43.8277
97.1295	40.23
91.1085	37.044
85.0837	34.2546
79.0557	31.8495
73.8847	29.805
70.1261	28.0878
66.3896	26.6568
62.7117	25.4643
58.9215	24.4974
55.5347	23.7991
52.4706	23.3784
50.8708	22.8935
52.3985	23.2818
59.1782	23.6994
65.4995	24.5444
82.3852	25.6783
95.3283	26.7442
102.152	27.7935
109.061	30.226
116.201	32.7097
124.61	34.7257
141.569	36.8087
157.784	38.7862
178.455	39.6418
195.627	40.0861
209.574	40.04
215.65	39.4375
214.817	38.3847
212.659	38.649
214.594	39.6617
222.453	41.1369
230.841	45.724
242.452	49.6809
252.383	52.7902
260.712	55.1396
267.586	55.714
273.395	57.9924
278.236	58.4943
282.176	58.5902
285.472	60.7922
288.22	61.9691
290.509	62.7886
292.39	63.3239
294.052	65.0055
295.45	66.9845
296.534	67.9889
297.518	66.9859
298.298	67.5871
298.935	67.6584
299.438	66.1598
299.885	64.4005
300.297	62.0212
298.962	59.0848
290.798	55.4828
277.225	51.8901
261.133	48.1306
246.971	44.8097
229.542	41.814
211.727	39.1563
194.37	36.9416
177.044	35.1498
160.229	33.5894
144.39	32.3159
129.176	31.3085
115.329	30.4152
102.555	29.5768
92.1643	29.1333
83.9085	29.18
77.5795	29.9711
72.3052	30.2409
67.2116	30.3314
64.0683	32.7975
63.6918	36.921
61.9141	39.5111
59.788	41.4546
57.5865	44.1218
56.8129	46.734
56.316	49.1794
55.0826	51.2979
53.3027	57.5626
51.5239	62.7027
49.8536	69.8872
48.8645	79.3394
50.646	90.0637
54.172	99.2692
58.8027	108.834
62.2989	119.921
66.8108	130.678
72.3973	136.203
74.7828	158.362
77.3617	177.5
80.9748	191.836
86.1884	201.164
88.6796	206.183
91.8301	213.053
94.939	217.743
100.538	216.843
102.908	219.424
107.73	226.652
119.202	237.309
129.797	242.281
141.486	250.75
151.872	257.578
159.466	256.782
165.741	259.973
172.514	257.38
176.748	247.927
177.873	240.519
177.184	231.888
174.408	217.872
170.161	201.25
164.418	183.1
157.565	164.927
156.057	147.687
151.108	133.844
144.888	120.871
139.006	108.355
135.179	98.0454
135.186	88.8364
132.6	80.128
128.458	72.1189
122.494	65.0014
118.034	58.6806
114.734	53.5342
110.48	49.1112
106.841	45.0225
104.842	41.6018
106.602	39.0601
112.809	36.8749
129.345	35.403
135.939	34.4854
152.407	33.9491
163.363	33.9319
171.728	35.3279
178.78	35.7122
182.023	35.7638
184.364	35.1219
191.646	34.0362
192.195	33.521
194.035	33.3603
201.479	33.3204
218.279	33.9319
232.292	34.2399
243.943	36.3098
253.666	38.3839
261.781	39.2662
268.49	42.2713
274.135	44.7621
278.799	47.0661
282.672	50.6381
285.886	52.7686
288.618	56.0349
290.895	58.9717
292.711	61.231
294.212	65.0075
295.556	68.5844
296.636	69.2282
297.577	70.0064
298.28	71.9174
298.892	75.3231
299.363	77.3688
299.849	78.2542
300.254	79.5964
300.591	80.1106
300.845	80.8883
301.098	81.0796
301.254	79.4662
301.425	76.0131
296.638	71.4834
286.524	67.1312
274.08	62.2015
260.756	57.3547
244.857	52.6173
227.834	48.186
209.806	44.3858
191.251	41.1249
172.78	38.2195
154.446	35.8923
137.274	33.859
123.73	32.1511
115.304	30.9159
110.713	29.8194
106.551	28.7982
104.252	28.4711
100.63	28.1178
96.2012	27.7697
94.0688	27.4125
93.0305	27.1954
90.4998	27.686
88.1222	28.6456
84.6366	29.6198
81.9738	30.6331
78.5862	31.867
76.099	33.822
72.4415	35.3706
69.0846	36.9834
66.1932	39.4154
64.0658	41.8584
61.4199	45.2776
59.8328	49.7655
59.1147	58.1123
60.4905	67.5795
61.2745	75.845
63.5529	87.0308
67.2379	95.9359
71.3564	119.729
75.1779	140.994
77.7045	153.907
86.1359	166.816
92.1279	177.533
96.7989	184.651
104.345	188.528
114.138	196.567
126.799	205.617
139.257	213.803
148.134	222.169
158.218	234.433
167.145	238.058
171.347	240.595
180.074	247.128
184.848	256.656
187.107	263.655
191.246	270.374
194.816	275.826
195.159	280.571
195.498	279.944
198.171	274.775
196.759	274.349
192.333	270.046
186.441	260.483
177.999	244.79
169.311	232.036
160.568	216.559
151.723	198.503
144.286	184.384
137.658	170.08
133.505	154.801
129.333	139.974
131.12	127.591
128.997	116.453
124.071	105.331
116.69	94.505
107.811	84.4624
98.7611	75.3548
89.6745	67.201
80.9742	60.0033
72.9046	53.7231
65.4547	48.3016
58.7629	43.6225
53.0253	39.6159
48.3379	36.2098
44.1094	33.3311
40.3977	30.9054
37.1971	28.8973
34.3687	27.2105
31.8909	25.7914
29.8126	24.6626
28.3897	23.7756
27.365	23.0499
26.4037	22.4854
25.5489	22.0284
24.8096	21.6342
24.3682	21.346
24.9406	21.1192
25.1086	20.9839
26.9812	20.8444
32.7591	20.943
38.0306	21.5489
43.6726	22.3225
51.4097	22.7791
57.6559	23.3208
66.4605	23.9871
73.341	24.6633
76.402	25.4148
80.7391	26.0813
86.4352	26.6636
92.8877	27.5383
101.126	28.4956
107.4	29.2531
112.252	30.0992
127.242	31.6504
142.795	33.2789
162.311	34.9314
182.711	37.5308
199.227	39.6566
216.403	43.4428
230.661	48.8006
242.517	52.7551
252.383	54.2776
260.686	54.6465
267.524	56.6462
273.316	58.917
278.157	61.5077
282.217	63.4384
285.467	65.1413
288.202	67.8766
290.454	73.2586
292.438	75.3797
294.091	77.5905
295.469	78.4524
296.591	80.5138
297.539	85.1192
298.342	88.7959
298.904	91.1346
299.413	96.1323
299.796	98.0004
300.129	96.7769
300.394	97.557
300.654	97.7639
300.844	95.962
301.003	92.11
301.175	94.4604
301.372	94.6327
301.47	91.2843
297.239	86.0898
287.616	80.6328
273.929	75.4944
257.38	69.923
239.72	64.2594
223.674	59.2442
206.326	54.8232
187.693	50.8166
168.875	47.5181
150.359	44.4202
133.385	41.4491
118.622	38.7314
107.367	36.4397
97.7994	34.5166
89.9611	32.9678
83.5768	31.7845
79.1297	30.8119
75.4237	29.961
72.6308	29.064
70.2229	28.303
69.1027	27.7495
68.6527	27.2344
69.0165	27.0605
67.5064	27.1438
66.9196	27.5893
65.2755	27.5711
64.3352	28.9661
65.4051	31.2031
65.558	34.7462
64.678	36.2482
62.6151	36.7746
59.6737	39.8055
57.3569	48.9258
55.3725	56.8081
56.1096	61.9128
56.791	73.5805
60.8777	90.9728
64.9549	104.432
70.6895	116.105
76.0459	129.674
82.0407	142.431
87.587	156.326
95.795	162.56
102.017	175.196
105.886	183.952
108.64	189.504
117.476	199.462
122.328	207.653
129.42	222.363
138.137	234.07
147.98	245.774
156.088	255.474
163.463	263.61
167.916	270.337
170.701	274.626
170.281	279.53
177.305	283.416
183.628	280.529
182.075	272.603
180.901	267.14
182.421	254.233
179.713	245.788
173.278	239.73
167.446	229.176
161.27	213.907
153.92	199.49
146.372	185.408
140.847	173.296
137.291	164.023
133.75	155.462
131.188	144.85
130.115	133.669
126.668	121.746
122.09	110.118
116.342	99.206
110.758	88.8902
104.534	79.4207
96.9837	71.2206
89.1739	64.0379
83.0417	57.6628
78.8986	52.0682
75.8893	48.2254
74.8857	44.6066
77.3938	41.3224
81.015	38.8675
83.4819	36.7144
85.6721	34.544
87.7121	32.8429
94.583	31.4521
105.171	31.0721
115.082	31.3061
127.021	31.1519
143.834	31.695
158.409	32.4027
179.446	33.3551
199.918	36.2709
216.884	39.3186
231.076	42.2746
242.876	45.3021
252.723	47.4892
260.982	49.1775
267.771	49.9801
273.482	52.9993
278.187	55.945
282.202	57.9298
285.454	59.4226
288.258	59.6995
290.541	61.4211
292.484	63.4871
294.13	64.2148
295.501	64.8884
296.617	65.302
297.467	65.6064
298.188	66.8002
298.843	68.4129
299.402	68.9509
299.908	71.0244
300.33	71.1003
300.668	72.8021
300.856	74.771
301.107	74.0345
301.315	72.4133
293.968	69.4104
285.213	65.632
269.898	61.0596
252.368	56.4569
234.442	52.2855
217.852	48.299
201.018	45.0977
185.97	44.2701
169.48	45.1652
153.106	44.9979
137.944	43.5556
125.107	41.7762
114.464	39.7427
106.897	37.7123
101.397	35.7383
97.8075	34.2679
96.146	34.4662
94.8287	35.397
95.9604	35.9444
95.7753	35.823
96.1717	35.2384
96.8378	34.778
96.4394	35.7912
99.1158	36.0177
100.796	37.2138
100.691	40.9639
98.2804	44.3575
97.3325	48.4347
95.3742	55.6468
93.393	67.0561
91.9167	75.3282
93.9904	84.2228
96.9407	105.832
101.454	127.129
108.882	146.933
114.548	159.89
120.318	183.057
122.278	202.497
125.631	219.034
129.164	229.348
131.289	241.785
132.173	251.317
133.796	260.106
136.922	267.471
136.571	273.554
135.46	278.677
134.803	282.946
133.234	280.42
129.966	284.345
127.619	287.616
133.493	285.936
133.164	288.942
134.541	291.46
132.587	288.536
129.185	275.354
124.698	258.486
120.032	238.009
115.58	215.734
111.386	193.532
108.751	172.384
110.235	153.606
111.687	136.789
110.546	123.097
116.096	110.72
118.612	99.3849
116.747	89.0125
111.083	79.442
105.073	71.1712
99.6894	63.7818
92.7986	57.2211
86.707	51.5927
80.6502	46.7009
74.7164	42.5975
69.503	39.0034
64.9839	35.9277
60.8419	33.3244
57.5245	31.0744
54.9615	29.2262
52.3287	27.8204
50.6989	26.6757
50.4017	25.6412
49.9391	24.7657
51.9444	24.0496
54.5825	24.5541
60.7699	25.0686
69.445	25.9137
79.6425	27.4507
94.8694	29.9672
115.483	32.2388
139.403	33.9975
166.495	37.639
189.032	40.284
207.852	43.4955
223.603	46.4941
236.729	49.7048
247.681	53.0788
256.794	56.1859
264.402	57.1098
270.741	60.4181
275.997	62.3423
280.391	63.0997
284.066	66.8468
287.088	69.7142
289.606	71.6336
291.745	73.1794
293.433	73.6349
294.934	72.2281
296.172	74.118
297.122	79.9238
297.915	83.2173
298.629	83.4906
299.264	82.6439
294.837	80.528
292.518	77.6769
283.897	73.0311
271.286	67.7628
256.466	62.2309
240.772	56.936
224.067	52.2147
207.326	47.9848
190.702	44.03
174.042	40.4121
159.352	37.2897
144.116	34.6474
129.176	32.3649
115.531	30.53
103.77	29.0411
94.4395	27.787
88.3834	26.7016
84.0484	26.5627
80.6374	26.1515
79.4335	25.9968
78.9138	27.1842
79.7163	30.1883
80.1836	34.5855
83.6487	39.1362
86.899	45.964
87.9421	52.9162
88.9725	57.7293
89.2536	71.1554
89.7968	83.6332
94.0639	92.527
100.601	103.928
107.984	118.545
117.762	134.474
128.878	147.802
135.913	164.71
140.955	183.515
146.313	201.697
148.158	212.645
145.948	217.564
145.894	223.907
143.336	227.11
141.729	226.194
137.65	228.546
134.76	225.752
133.521	220.455
129.682	213.892
128	204.447
127.699	206.972
125.394	209.238
120.465	212.388
116.169	211.615
115.933	206.901
113.118	204.155
110.342	206.514
105.624	203.967
99.2215	195.008
92.0326	186.548
86.0418	174.958
82.124	161.526
80.2022	149.191
81.3138	136.79
85.6785	124.374
96.6625	113.799
101.625	106.182
106.553	98.934
113.736	91.7258
121.118	84.9534
130.44	77.7384
134.004	70.6916
137.874	64.5238
135.176	58.6722
131.638	53.366
129.025	48.7562
126.244	44.6997
122.006	41.1179
116.002	37.9988
113.229	35.3189
110.26	32.9916
107.826	31.0388
106.885	31.3321
106.921	31.7914
110.496	31.7041
121.387	32.3968
135.982	33.4577
155.707	35.1745
180.041	36.82
200.387	43.1876
217.356	46.7345
231.429	49.3141
243.116	51.9071
252.963	55.787
261.156	59.1412
267.902	59.9083
273.631	60.3326
278.285	61.1429
282.217	61.63
285.547	61.2704
288.255	62.8108
290.498	65.0212
292.448	65.4799
293.979	65.0293
295.349	66.8297
296.49	67.4704
297.415	66.3389
298.185	67.1688
298.84	67.8336
299.413	68.5622
299.797	68.2561
300.21	67.7323
292.604	65.7647
281.229	62.3119
267.908	58.1585
253.584	53.811
238.356	49.6642
222.511	45.8057
205.8	42.2813
188.41	39.1025
171.178	36.3193
154.065	33.8387
138.675	31.7313
123.917	30.2974
110.597	28.9011
99.5919	27.4689
89.9639	26.3962
82.2361	25.3277
76.1858	24.4105
70.9961	23.8073
68.2159	23.7344
65.9394	24.1572
64.3243	24.6975
64.1873	24.9463
62.8374	27.3967
61.5379	29.7744
61.7309	31.6215
63.4363	34.289
65.0321	38.822
67.7721	42.519
70.163	48.2188
70.8123	52.7
70.0774	61.9814
69.9888	71.3276
73.2055	81.1173
75.4161	89.7455
79.2729	105.236
83.9643	121.315
87.8603	132.752
90.9593	140.632
94.6834	158.4
97.8272	171.809
100.407	193.729
106.384	212.116
110.385	227.438
111.167	240.247
115.633	250.801
120.08	257.634
119.354	263.759
117.499	268.46
116.182	271.665
113.876	272.845
114.627	276.864
117.294	281.382
117.018	285.16
114.586	286.469
112.465	283.49
109.408	275.809
105.317	261.001
101.786	245.598
98.5883	227.001
96.2729	207.004
94.5986	186.928
92.29	167.62
89.7887	149.273
90.1621	133.917
89.5332	119.965
88.1629	107.183
84.5362	95.4706
80.1843	85.4147
80.6139	76.6722
78.5006	68.6615
74.4831	61.7979
70.974	55.7559
68.8422	50.7075
66.2867	46.9168
67.2328	43.4758
69.821	40.5681
73.6567	38.4941
87.8128	37.0345
99.5827	36.2345
109.619	36.2662
115.995	37.1388
132.819	38.5644
150.922	39.4569
171.863	40.6305
193.492	43.0724
211.623	44.1
226.746	45.7488
239.254	54.7113
249.758	60.5549
258.511	63.6651
265.806	66.2166
271.804	69.0548
276.883	69.0829
281.129	67.5483
284.627	66.8605
287.475	67.2812
289.862	66.9736
291.891	65.3205
293.622	63.6877
295.065	64.4223
296.28	64.833
297.267	64.9872
298.102	65.4783
298.798	67.0158
299.392	66.6719
299.859	65.1228
300.276	67.4717
300.529	71.8198
300.821	72.8242
301.077	72.1435
301.277	73.1477
301.35	74.1859
300.363	73.4663
295.713	72.4099
285.968	72.1072
272.261	69.9074
257.762	66.3685
241.113	62.2509
224.485	57.8929
207.527	53.6836
190.332	49.8536
172.82	47.0782
155.164	44.3625
138.114	41.9382
122.294	39.7031
109.447	37.545
98.8882	35.6257
90.7878	33.9457
85.864	32.6532
82.9294	31.791
82.5389	31.4485
81.8239	31.9018
79.8447	32.4274
79.5922	34.3964
78.8042	36.4805
78.4162	38.862
81.679	39.7452
84.2233	40.0648
82.8247	42.3861
82.2904	45.3144
80.717	49.9305
77.5389	59.4452
76.3141	68.4485
78.0335	80.1015
78.6201	89.6108
77.5375	95.9101
78.65	103.308
81.3231	107.849
81.9792	112.505
81.9217	118.669
84.3181	124.356
86.7584	128.907
87.5697	140.879
89.3203	156.698
94.1503	168.417
105.603	176.571
109.425	191.398
112.126	207.662
115.479	216.326
118.528	221.868
118.906	224.081
119.974	225.832
121.414	223.49
125.448	218.046
125.17	214.88
123.461	210.374
121.621	204.054
117.199	198.103
115.072	192.982
118.74	187.156
116.249	182.342
110.131	178.787
102.225	170.653
94.4279	158.584
86.3322	145.087
78.3635	131.342
71.038	118.746
65.0005	106.879
62.2123	95.7948
63.0987	86.3699
65.3149	79.5366
67.9944	73.6944
69.6095	68.4902
70.8883	63.2668
72.4777	58.6723
70.8071	54.0242
67.4675	49.721
64.2143	45.7053
60.8721	42.023
57.0394	38.7261
53.429	35.8579
49.8294	33.4273
46.0911	31.3347
42.64	29.5909
39.5089	28.1243
38.3368	26.9827
37.2929	25.9642
36.1409	25.1289
34.8048	24.4731
35.0883	24.0072
38.83	24.1831
44.3119	24.5713
53.7422	25.1501
61.3993	27.9828
77.182	30.5315
87.6749	34.1596
94.4177	36.5384
117.578	38.3864
137.442	39.4563
151.967	40.0927
169.82	41.5229
186.981	46.0322
206.143	50.9316
221.776	54.6115
235.207	58.7526
246.385	61.4245
255.701	64.6718
263.437	65.2155
269.924	64.9433
275.33	68.0608
279.821	70.1484
283.47	70.7598
286.511	72.3706
289.072	73.028
291.273	72.5685
293.04	71.7424
294.58	73.767
295.876	73.6276
296.903	73.498
297.691	75.5792
298.456	77.0718
299.093	78.4499
299.597	79.182
300.03	81.2561
296.443	79.7745
287.906	76.0819
278.939	72.3869
265.772	67.9915
250.111	63.1871
234.455	58.5253
218.252	54.1972
201.298	50.1472
186.042	46.4499
169.957	43.0062
153.557	39.9887
137.5	37.286
122.642	35.0204
109.361	32.9847
97.7016	31.0867
88.0932	29.9886
81.5905	29.2482
77.6758	29.9742
81.5321	30.4584
84.7993	30.929
87.1325	31.6569
87.9889	35.3393
88.0714	42.1148
86.9178	48.4327
83.915	55.269
80.1771	60.5361
78.0963	68.3235
80.9154	77.2573
89.2683	84.6082
100.218	92.0368
118.798	106.984
135.074	116.768
146.704	124.665
155.723	133.409
165.576	139.03
169.516	141.767
172.719	145.431
174.327	148.82
173.8	159.287
168.808	169.486
164.124	180.994
165.096	188.288
160.977	195.641
156.134	208.727
151.4	216.932
150.92	230.028
146.262	233.769
142.596	243.912
140.897	246.695
137.829	255.1
136.697	263.299
139.58	269.486
138.304	265.04
132.552	259.736
126.725	250.763
123.145	236.14
117.677	219.186
112.771	204.601
113.908	188.834
115.943	171.599
120.553	156.121
124.355	142.081
130.504	128.904
135.172	116.473
139.21	104.985
145.207	94.4178
150.219	84.5912
152.474	77.2216
151.869	70.7982
146.274	64.4381
138.63	58.4395
129.735	53.3602
120.657	48.8588
112.542	44.9598
106.302	41.3749
101.707	38.4816
103.21	36.9434
103.294	35.4065
103.928	34.0451
106.458	33.3404
109.305	33.1426
127.042	33.327
156.221	34.8238
180.524	36.8904
200.736	38.3843
217.619	40.7036
231.702	42.3141
243.425	46.7184
253.18	51.2616
261.255	54.5105
268.052	57.1238
273.676	59.2882
278.43	62.1394
282.297	63.4007
285.587	64.1965
288.329	64.5374
290.573	65.8556
292.43	67.7332
293.964	69.9291
295.215	71.0605
296.325	71.7617
297.197	70.4522
298.003	71.2682
298.676	70.7662
299.236	69.5017
299.622	68.5421
300.038	70.4016
300.358	71.0783
300.53	71.3064
300.768	74.5856
300.952	78.8226
301.079	78.915
294.107	76.1581
283.797	72.061
270.062	67.3976
251.967	62.6787
234.269	58.2493
215.519	54.2761
196.321	50.7637
179.342	47.6755
164.843	45.1557
151.929	42.9484
139.77	41.2568
[truncated: 801 more rows]
