# Supplementary material for: Active triggering control of pneumatic rehabilitation gloves based on surface electromyography sensors
Source: PeerJ Comput Sci. 2021 Apr 19;7:e448. doi: 10.7717/peerj-cs.448 (PMC8064233; doi:10.7717/peerj-cs.448)
Supplement: Supplemental Information 5 [file peerj-cs-07-448-s005.xlsx]

## Sheet: Sheet1
20.9547	29.2446	13.3335	17.7547
21.0215	29.2997	13.1797	17.831
21.1308	29.359	13.0783	17.8677
21.128	29.5025	13.1147	17.8849
21.0718	29.5683	13.239	17.9261
20.9579	29.6097	13.4233	17.9066
20.9436	29.6845	13.7648	17.9576
20.9585	29.8006	14.2375	18.0269
21.0515	29.8033	14.7254	18.0444
21.0484	29.7921	15.1588	18.059
21.0055	29.7425	15.6274	18.004
20.9832	29.7415	15.83	17.985
21.0318	29.7138	16.0793	17.9826
21.0454	29.6906	16.2736	17.9806
21.0837	29.6311	16.4625	18.0327
21.008	29.5949	16.687	18.0224
21.0122	29.7125	16.7263	18.0541
21.1634	29.797	16.786	18.0939
21.2088	29.8272	16.9163	18.0868
21.1929	29.9732	16.9174	18.054
21.2737	33.2646	16.9452	17.973
21.341	34.8658	16.6863	17.892
21.3569	35.2868	16.3229	17.8111
21.4372	35.181	15.9125	17.7571
21.4638	34.8108	15.5706	17.6987
21.6338	34.3277	15.3931	17.6366
21.856	33.7102	15.084	17.5982
21.8934	33.1553	15.1219	17.5394
21.9783	32.6258	15.328	17.4904
24.6413	32.2516	15.2984	17.4362
30.8226	32.101	15.1662	17.3641
36.6183	32.1501	14.8547	17.1563
39.9707	31.815	14.5816	16.9428
41.7705	31.4014	14.3271	16.7381
42.921	31.0836	13.9942	16.5674
43.3426	30.6978	13.6228	16.3984
42.8612	30.4436	13.2461	16.2441
41.6139	30.2585	12.959	16.102
39.7015	29.8894	12.7064	16.0374
37.5168	29.6087	12.4019	16.0104
35.3201	29.3748	12.1884	15.9208
33.2613	29.2873	12.2388	15.8192
31.6396	29.2278	12.2808	15.7077
30.1539	29.5006	12.4232	15.6148
28.9023	29.7279	13.0926	15.5508
27.9266	29.7964	13.9459	15.6452
27.6641	31.0086	14.2407	15.6836
27.2439	31.4413	14.2579	15.6887
27.0012	31.9227	14.2589	15.6527
26.6914	35.0503	14.0717	15.5823
26.5139	36.7837	13.8351	15.5237
26.4466	38.5237	13.4499	15.5689
26.1218	39.5304	13.0617	15.6335
26.3885	41.511	12.8994	15.6738
26.1943	45.8208	12.7104	15.5462
25.9788	48.8348	12.5261	15.5877
25.5171	49.6004	12.3993	15.6222
24.9444	49.07	12.2803	15.8793
24.3193	47.7683	12.2751	15.9861
23.7582	46.3344	12.1096	15.8737
23.2099	45.0455	11.8642	15.9277
22.874	43.3804	11.6732	15.9458
22.7552	41.8451	11.4737	16.1759
22.8173	40.1761	11.4552	16.2601
22.9363	39.054	11.386	16.3706
23.2101	37.9577	11.3418	16.3821
23.5725	36.8158	11.2781	16.3514
24.0088	35.9582	11.3057	16.5004
24.265	35.0958	11.2883	16.5171
24.3844	34.2831	11.2604	16.4773
24.5108	33.5791	11.2909	16.4307
27.0606	33.1535	11.3028	16.3651
30.3942	32.3959	11.3262	16.2969
32.8499	31.8989	11.292	16.2535
33.6203	31.4713	11.1963	16.2039
36.9754	31.0478	11.1837	16.1626
38.3208	30.8964	11.133	16.1148
38.4615	30.515	11.1444	16.1823
37.8266	30.0897	11.3419	16.2386
36.7602	29.6548	11.5603	16.2318
35.5493	29.2385	11.89	16.253
34.0163	28.6499	12.205	16.3513
32.2285	28.1057	12.387	16.3525
30.5775	27.5582	12.7132	16.273
29.0942	27.2497	12.9985	16.2471
27.9521	27.194	13.2765	16.1851
26.9735	26.7313	13.4813	16.1067
26.1849	26.8426	13.5043	16.095
25.6754	26.6936	13.4563	16.045
25.0897	26.8918	13.2551	15.9899
24.4136	27.5136	13.0068	15.9305
23.9576	27.8572	12.7328	15.881
23.8731	30.9372	12.4238	15.8801
23.44	32.6979	12.1261	15.8659
23.012	33.534	11.8511	15.8809
22.4941	36.2454	11.7025	15.8666
21.9014	37.6453	11.6459	15.8412
21.4746	39.4431	11.5718	15.82
21.2667	41.1562	11.6847	15.883
20.986	42.3823	11.8191	15.8952
20.7521	42.3027	12.0788	15.8785
20.7451	43.1362	12.2549	15.9048
20.6857	42.8236	12.2674	15.9402
20.6495	41.9451	12.2509	15.9429
20.7537	40.9311	12.17	15.9451
20.9614	40.5293	12.1026	15.92
21.2151	39.5497	11.9658	15.9529
21.4131	38.3842	11.7847	15.94
21.8333	37.5876	11.7144	15.9158
22.1968	36.5208	11.6155	15.8956
22.7013	35.5244	11.5465	15.8923
23.0813	34.4388	11.4621	15.8626
23.4249	33.4939	11.4455	15.8648
23.7784	32.7736	11.4451	15.8397
24.449	32.039	11.3642	15.9262
25.1153	32.0447	11.2968	15.9446
25.4826	31.6869	11.2138	16.0137
26.4736	31.3886	11.0505	16.0175
27.3934	31.3147	10.9414	15.9938
27.851	31.5083	10.8101	15.9607
28.3667	31.7905	10.741	15.9196
28.4741	31.8107	10.7641	15.9123
28.3621	32.0157	10.6892	16.0001
27.9867	32.0253	10.6403	16.0599
27.5933	31.8184	10.6129	16.1098
27.2387	31.6191	10.6036	16.1513
26.8222	31.3321	10.5958	16.1725
26.3811	31.3348	10.5221	16.217
26.1345	31.4847	10.5548	16.2541
26.2378	31.3679	10.6625	16.3522
26.3642	31.2303	10.6181	16.4339
26.7382	31.0619	10.6481	16.4886
27.2245	31.3379	10.6329	16.5878
27.8043	32.1589	10.6739	16.684
28.18	32.4266	10.7619	16.7641
28.4797	33.1199	10.7411	16.8712
28.5682	34.0602	10.697	17.0007
28.5614	35.2871	10.687	17.0684
28.8647	35.7588	10.6116	17.5411
28.8488	36.5951	10.6159	17.7202
28.7012	38.2456	10.606	17.7485
28.5379	39.7822	10.665	17.7452
28.4422	41.2373	10.6201	17.6888
28.2952	42.0872	10.5155	17.588
28.1325	42.9298	10.3881	17.4906
27.9834	44.1155	10.2685	17.4095
27.8458	46.5139	10.2494	17.3015
27.7176	47.4648	10.1797	17.2116
27.678	47.4246	10.0948	17.1501
27.6047	47.6731	10.1047	17.0854
27.8391	47.2758	10.0726	17.0852
27.9941	46.797	10.0055	17.085
28.1098	45.9414	9.94966	17.058
28.1526	44.6239	9.92996	17.1027
28.1345	43.1365	9.96728	17.0862
28.0657	41.8567	10.1864	17.0859
27.9277	40.5888	10.3422	17.0856
27.88	39.3173	10.4182	17.1525
27.8133	38.0831	10.4279	17.2217
27.6503	36.8666	10.5165	17.2391
28.186	35.6379	10.5635	17.2536
32.0841	35.0572	10.4952	17.2791
34.5805	34.5599	10.3712	17.2869
35.7206	33.944	10.2812	17.2934
36.1066	33.4173	10.1794	17.2317
36.4417	32.9515	10.1349	17.2474
36.2375	32.5365	10.138	17.1934
35.8255	32.0967	10.2078	17.108
35.133	31.8779	10.3466	17.01
34.3141	31.5075	10.5428	16.9687
33.3899	31.1183	10.666	16.9208
32.4989	30.7805	10.7821	16.8809
31.6624	30.4453	10.8386	16.8879
31.0594	30.5554	10.8722	16.8669
29.7509	30.8353	10.8733	16.8091
27.9756	31.7266	10.8609	16.761
26.0932	32.8723	10.8773	16.7611
24.2425	33.8539	10.8105	16.7344
22.4719	35.4375	10.7413	16.7121
20.9159	35.3334	10.6434	16.6533
19.7803	35.1795	10.5753	16.6848
18.834	35.8841	10.5185	16.6708
18.2201	35.719	10.4443	16.6322
17.7353	34.9502	10.3959	16.6001
17.0895	36.7271	10.3152	16.6002
16.6051	36.6768	10.248	16.5735
16.7118	35.8826	10.2726	16.5377
16.6665	36.0939	10.226	16.4945
16.5481	36.6326	10.1602	16.5525
17.0941	37.4576	10.0786	16.5471
17.9789	42.9802	10.0777	16.5157
18.8371	45.6349	10.1441	16.4762
19.2434	47.9546	10.3069	16.4432
19.6894	47.5507	10.3754	16.4157
19.6984	45.7636	10.4862	16.366
19.303	43.6699	10.498	16.3111
18.7049	41.8311	10.8704	16.2654
17.9378	39.5198	11.3688	16.2541
17.0972	37.0834	11.905	16.2313
16.3832	34.8112	12.513	16.1988
15.7613	32.8506	13.1809	16.1181
15.2297	30.7064	13.7509	16.1179
15.0687	28.651	14.1318	16.1044
15.1091	26.8709	14.2344	16.0931
15.7069	25.3607	14.3064	16.0703
16.9707	23.9947	14.1784	16.0512
19.4475	23.0041	13.9509	16.0354
21.2966	22.0444	13.6135	16.0221
23.1196	21.6206	13.319	16.0111
29.6619	21.1466	13.1138	15.9885
34.7647	20.8053	13.0368	15.9697
37.7276	20.4806	13.013	15.954
39.4177	19.8474	12.9931	15.9409
40.3291	19.3466	12.9363	15.9434
40.3903	18.7143	12.8486	15.9321
39.2593	18.1203	12.6815	15.9361
37.5647	17.585	12.4349	15.9394
35.3063	17.1523	12.2159	15.9422
33.0752	16.7649	12.0065	15.9579
30.5712	16.3481	11.926	15.9576
28.1488	16.041	12.0336	15.9573
25.9958	15.7448	12.1904	15.9437
24.2553	15.8471	12.4285	15.9323
22.6706	15.9324	12.5195	15.9228
21.3367	16.017	12.743	15.9149
20.1444	18.4512	12.9562	15.9084
19.1643	20.5738	13.0667	15.9163
18.2535	21.8592	13.2259	15.9095
17.5348	23.9779	13.2377	15.9038
17.0434	26.7239	13.1132	15.8991
16.7547	28.3139	12.8617	15.8952
16.5007	31.1028	12.6253	15.9053
16.3428	34.3537	12.4552	15.9003
16.3992	35.2764	12.1656	15.8828
16.1104	37.2005	11.9244	15.8681
15.8832	39.7843	11.6964	15.8693
15.5865	43.388	11.4931	15.8704
15.2989	44.4167	11.243	15.8578
15.3815	43.8772	10.9809	15.8473
15.5579	43.3336	10.7893	15.8386
15.6377	42.7328	10.5894	15.8313
15.7847	43.0246	10.4228	15.8386
15.679	41.5083	10.3242	15.8313
15.4297	39.3045	10.2018	15.8387
15.1816	36.8234	10.1804	15.8583
14.8272	34.3125	10.1222	15.8746
14.5855	32.0858	10.0201	15.9016
14.223	29.8005	9.93491	15.9241
13.9074	27.5736	9.82366	15.9428
13.631	25.4493	9.87869	15.9719
13.8439	23.7328	9.87083	16.0633
13.9005	22.3158	9.90456	16.1528
19.4677	21.3767	10.0536	16.2141
24.4966	20.6479	10.1643	16.3054
26.9682	20.1748	10.3372	16.3815
28.7592	19.8209	10.4678	16.4986
29.6607	19.7274	10.6303	16.6365
30.1031	19.7704	10.7927	16.6977
30.0151	19.6585	10.8608	16.7353
30.0627	19.5115	10.8504	16.7531
29.2964	19.2144	10.8418	16.7277
28.2012	18.8728	10.7943	16.7066
26.617	18.3464	10.6741	16.6755
24.8805	17.8003	10.5471	16.6496
23.1379	17.2243	10.4278	16.6952
21.7394	16.6503	10.3687	16.7332
20.386	16.2391	10.3867	16.7648
19.1911	17.8439	10.3881	16.7643
18.5847	18.9261	10.47	16.7505
18.0795	20.0428	10.471	16.7121
17.4704	21.4569	10.4719	16.6398
16.7613	22.6085	10.4054	16.5796
16.0764	22.8831	10.4038	16.5025
15.5594	23.3403	10.3353	16.4249
15.2092	24.0974	10.3185	16.3602
14.8501	25.0372	10.291	16.36
14.5509	26.7068	10.4293	16.3329
14.5837	27.0506	10.5043	16.2836
14.5035	29.1502	10.6608	16.2827
14.3964	31.2625	10.8449	16.2685
14.2534	31.532	10.9984	16.2299
14.0536	33.2876	11.2202	16.1842
14.0215	33.8374	11.2708	16.1865
13.8201	33.7448	11.2996	16.175
13.7194	33.5871	11.2832	16.1653
13.5281	33.2273	11.283	16.1305
13.3821	32.7127	11.2963	16.1417
13.2201	31.3704	11.4551	16.1242
13.0986	30.1445	11.7352	16.1096
12.9167	28.9348	12.0491	16.084
12.698	27.7253	12.1899	16.0761
12.5829	26.3681	12.3341	16.0695
12.6213	25.0089	12.4274	16.064
13.083	23.6747	12.4648	16.046
13.8976	22.4151	12.496	16.0982
14.2676	21.0968	12.428	16.1014
14.6296	20.2937	12.3579	16.0906
15.3476	19.3156	12.2054	16.0547
17.7726	18.6214	11.9575	16.0651
21.9692	17.8817	11.7106	16.047
32.0073	17.6547	11.4646	16.0184
37.6728	17.6134	11.2999	15.9946
40.2181	17.4715	11.1223	15.9613
41.0633	17.2995	10.9475	15.947
40.7335	17.0621	10.7346	15.9216
41.2511	16.7569	10.5572	15.8871
41.1317	16.3414	10.4497	15.8583
40.4547	16.0891	10.3198	15.8746
39.0578	15.8118	10.2653	15.8747
36.7789	15.5538	10.2467	15.8614
34.1277	15.2313	10.2447	15.8906
31.5961	14.9626	10.2161	15.9015
29.1371	14.7118	10.2326	15.8837
27.1417	15.8728	10.1926	15.8555
25.4252	18.0491	10.1458	15.8454
23.7933	18.8553	10.08	15.837
22.3528	19.4869	10.052	15.8165
21.1389	19.6774	10.0153	15.7995
20.7183	21.4882	9.94436	15.7987
20.0321	22.6748	9.92555	15.7846
19.7556	24.7919	9.89644	15.7729
19.2836	26.2338	9.87219	15.7766
19.0245	27.5428	9.91913	15.7796
18.7548	29.5067	9.97168	15.7822
18.6778	32.4863	9.96175	15.7709
18.6271	36.2185	9.9669	15.7883
18.6118	37.9855	9.94434	15.8028
18.2229	38.6118	9.9121	15.8015
17.8451	39.2547	10.0598	15.8138
17.5839	40.1664	10.1024	15.8107
17.1515	40.7516	10.0707	15.808
16.6702	39.9902	10.0711	15.8058
16.0945	38.6573	10.2192	15.7906
15.7759	37.7614	10.2217	15.7913
15.6179	36.5582	10.1701	15.859
15.4459	34.8571	10.1405	15.8752
15.5981	32.9963	10.089	15.8887
15.9801	31.0561	10.0998	15.873
16.7148	29.2782	10.1491	15.8735
17.7837	27.6353	10.1902	15.8738
18.755	25.9171	10.2916	15.9278
19.2153	24.3778	10.3224	15.9728
18.981	22.907	10.3077	15.9969
18.6514	21.4396	10.2686	15.9901
19.0081	20.566	10.2226	15.9844
20.6215	20.12	10.1172	15.9662
22.1943	19.52	10.0427	15.9914
24.7944	19.4364	10.0209	15.9855
28.8818	19.3936	10.0699	15.9672
30.9046	19.6131	10.0974	15.9384
31.0859	19.6617	10.053	16.0085
31.5997	19.6754	10.0698	16.0401
32.2964	19.5927	10.0436	16.0395
32.5682	19.4433	10.0216	16.0122
32.8752	19.2516	9.98995	15.9894
33.037	18.8097	9.99041	15.957
32.3257	18.2401	9.97735	15.9299
31.4375	17.7654	9.99334	15.9074
30.1063	17.1952	9.95293	15.8752
28.4329	16.6932	9.8924	15.8618
26.8638	16.1674	9.82853	15.891
26.671	15.7427	9.84245	15.9018
26.282	15.5902	9.8272	15.8974
25.6355	15.396	9.81448	15.8938
25.6877	18.0547	9.77703	15.8773
25.0865	19.4644	9.71895	15.8635
24.5587	20.0347	9.64369	15.8521
24.0785	22.5515	9.60784	15.8291
23.5978	23.8967	9.67198	15.8637
23.1166	24.3327	9.73886	15.8791
22.729	26.2138	9.80802	15.8919
22.6344	27.7545	10.0134	15.9026
21.9645	27.8967	10.3592	15.9652
21.2317	32.9445	10.6607	16.2055
20.2853	34.9885	10.9926	16.3251
20.4099	37.6186	11.296	16.3979
20.0571	38.4807	11.5757	16.4585
19.6154	39.817	11.688	16.5225
20.0934	42.7706	11.7278	16.5624
19.8605	43.2172	11.7744	16.6091
19.3978	42.6627	11.7998	16.6614
18.757	42.3215	11.7806	16.7185
18.1693	41.0432	11.7513	16.7929
17.5184	39.0379	12.0894	16.828
17.258	36.9369	12.0623	16.8438
17.9006	34.8772	11.8785	16.8571
17.966	32.8788	11.6717	16.8412
18.1414	31.0656	11.459	16.828
18.3815	29.3398	11.1877	16.8035
18.9846	27.5255	10.9483	16.7697
20.105	25.6779	10.7756	16.7281
20.5552	23.8695	10.6317	16.7069
20.4736	22.5909	10.7132	16.7295
20.0162	21.2702	10.7274	16.7215
19.4201	20.0487	10.6184	16.7148
18.6144	19.4203	10.5678	16.6958
17.7953	18.6415	10.5391	16.6799
17.4753	17.9387	10.5421	16.6802
19.4919	17.4068	10.7326	16.6669
23.4289	17.0441	10.8107	16.6425
26.5753	16.7688	10.9564	16.6489
28.1766	16.3781	11.1181	16.6409
29.2559	16.2809	11.1723	16.6342
29.9941	16.1731	11.1906	16.6286
30.3272	15.8548	11.2058	16.624
31.1286	15.5896	11.1648	16.6201
31.1517	15.4761	11.0366	16.6169
30.4457	15.2606	10.8895	16.6142
29.9917	14.9333	10.74	16.5985
28.9955	14.5665	10.6155	16.5855
27.8968	14.2609	10.5251	16.5746
26.8199	13.939	10.4095	16.5655
25.4659	13.6842	10.2863	16.5714
24.1362	13.4585	10.2105	16.5628
23.216	13.2569	10.1205	16.5557
22.503	13.1024	10.0186	16.5498
21.5864	12.987	9.93368	16.5448
20.9435	13.0521	9.87636	16.5676
20.3003	13.1197	10.0166	16.5865
19.4957	13.1492	10.1201	16.6023
18.8923	13.2141	10.2869	16.6289
18.2552	14.2755	10.6408	16.6377
17.9526	15.2271	10.8685	16.6449
17.5124	15.6978	11.1389	16.6376
17.2798	16.1438	11.3642	16.6449
17.0055	16.6766	11.5386	16.6509
16.9918	17.0132	11.6436	16.656
16.6983	17.3205	11.6908	16.6737
16.588	17.5094	11.7972	16.6884
16.6304	18.5802	11.8457	16.6872
16.518	20.3993	11.9666	16.6862
16.1826	22.7344	12.0003	16.672
15.8225	24.0357	12.0418	16.6735
15.4687	26.1543	11.9957	16.6748
15.3216	28.2287	11.8365	16.6759
15.4005	29.3127	11.7441	16.6634
15.6408	32.5261	11.7342	16.6395
15.7605	33.8072	11.8603	16.633
16.196	35.8955	11.9251	16.6142
16.8007	35.9703	11.9254	16.612
16.942	35.5357	11.9122	16.6235
17.0866	36.0197	11.9415	16.6197
16.925	37.1348	11.8719	16.6166
16.7098	37.0971	11.8676	16.6139
16.2618	35.8971	11.9043	16.6252
15.7945	34.5749	11.9483	16.648
15.2708	32.8954	12.0925	16.6535
14.8074	31.1064	12.2529	16.6581
14.4482	29.226	12.494	16.6486
14.3906	27.3501	12.8024	16.6406
14.5172	25.478	13.0191	16.634
14.5824	23.6627	13.334	16.615
14.8785	22.1096	13.4486	16.5992
14.9909	21.0706	13.7591	16.6666
15.7293	20.0167	14.555	16.8571
18.1041	19.5414	15.4601	17.1367
18.9414	19.3333	16.6575	17.3966
19.4646	19.5494	17.7763	17.6266
20.4916	19.5415	18.9906	17.8585
24.0202	19.4946	20.016	18.0518
26.007	19.7241	20.9376	18.2263
28.4283	20.5467	21.84	18.3583
32.2593	21.1784	22.5113	18.4952
37.2783	22.1078	23.0842	18.6495
39.2716	22.8419	23.5079	18.7916
39.3881	23.2523	23.9416	18.9368
38.9614	23.4599	24.5581	19.0579
37.9208	23.4315	24.8839	19.199
37.4566	23.3541	25.236	19.3435
36.0759	23.1015	25.5025	19.5042
34.0925	22.7836	25.5232	19.6112
32.0771	22.2635	25.5807	19.7273
29.9544	21.6152	25.8032	19.7972
27.8496	21.075	26.4184	19.9091
26.2569	20.4098	27.146	20.0293
24.7147	19.8018	27.712	20.1294
23.9533	19.4429	28.1568	20.1994
23.3054	19.1438	28.7693	20.2443
22.4163	18.9886	29.0513	20.3623
22.0649	18.913	29.0043	20.4607
21.3825	19.2126	28.7637	20.3949
20.6796	21.4769	28.9795	20.3535
19.8386	22.3834	29.1728	20.2384
19.769	23.5551	29.3741	20.1291
19.2275	25.2569	29.4748	20.0917
18.6151	26.487	29.3706	19.9397
18.5615	27.5792	29.2167	19.7055
18.275	28.4894	29.2495	19.5373
17.8348	29.2613	29.2635	19.3299
17.4276	29.9448	29.208	19.1436
17.3301	30.5413	29.2692	18.975
16.9399	31.3876	28.971	18.8479
16.6013	32.2675	28.6821	18.7152
16.346	32.638	28.24	18.6045
16.0393	32.826	27.4821	18.5392
15.8777	33.9362	26.6758	18.4444
16.0385	36.5671	25.7622	18.3923
16.0247	38.652	24.7322	18.3086
16.4834	42.6325	23.8739	18.2792
16.4895	43.5991	23.0915	18.2143
16.32	43.0078	22.3589	18.2006
16.5414	42.1927	21.8156	18.216
16.7125	41.0031	21.2957	18.2154
17.0565	39.7565	20.7952	18.2552
17.3432	38.476	20.2976	18.2615
17.9044	37.1268	19.7755	18.2668
18.3049	36.1905	19.4881	18.3249
18.5984	34.9805	19.0606	18.2927
18.8833	33.8782	18.7715	18.3062
19.0267	33.0267	18.5709	18.2637
18.9313	31.9813	18.4171	18.2686
18.5294	30.8819	18.289	18.2727
17.9797	30.0462	18.1554	18.2492
17.6155	29.229	18.1246	18.3102
17.9165	28.2391	18.0452	18.3342
17.9389	27.8036	17.8985	18.3811
17.9308	27.6691	17.8031	18.4604
18.6224	28.0942	17.7773	18.5131
19.6957	28.1798	17.7827	18.6107
22.2153	27.3782	17.5857	18.6518
25.3894	26.4281	17.2335	18.6995
27.4704	26.2945	16.8863	18.7392
28.936	25.9011	16.3955	18.7454
30.0498	25.1837	15.9864	18.7775
30.7766	24.3173	15.6456	18.7773
30.9658	23.1521	15.2541	18.8309
30.9355	22.1542	14.9547	18.8621
30.2655	21.0809	14.7321	18.9016
28.9551	20.3745	14.5332	18.9211
28.0511	19.6247	14.2599	18.9104
26.5859	18.8386	13.9517	18.9821
24.8814	18.3045	13.6142	19.0016
23.2327	17.8728	13.1583	19.0312
21.617	17.7816	12.7247	19.0156
20.19	17.5714	12.2828	19.0161
19.0008	17.2753	11.9146	19.0568
18.4934	17.915	11.5674	19.0772
17.869	18.1123	11.2646	19.148
17.2278	18.3439	10.9721	19.1667
16.5726	18.3489	10.7417	19.1688
16.0132	18.5276	10.5631	19.2109
16.0977	19.0257	10.374	19.2325
15.8592	22.0868	10.2165	19.2371
15.647	23.7781	10.0986	19.2678
15.5239	25.3218	10.0138	19.2799
15.4482	28.6766	9.92966	19.3303
15.506	30.0082	9.9133	19.3589
15.675	31.5343	9.88624	19.3693
15.7621	32.7927	9.85025	19.4048
16.4123	35.6679	9.7934	19.4479
16.4571	39.2324	9.7326	19.5509
16.6422	41.088	9.68193	19.6233
16.6219	41.8554	9.66656	19.7105
16.4706	43.0456	9.66719	19.7429
16.8818	42.2779	9.70801	19.7161
16.9827	41.7994	9.78231	19.761
16.8116	41.1051	9.84424	19.7581
16.4944	39.358	10.0167	19.7288
16.2972	37.244	10.2276	19.691
16.2135	34.9451	10.4033	19.646
16.3318	35.1783	10.5767	19.5951
16.7527	34.2444	10.6405	19.5259
17.2646	32.5126	10.7474	19.495
18.5911	31.5664	10.85	19.4827
20.0457	30.845	10.8683	19.459
20.7609	29.5051	10.8163	19.4662
21.6255	27.7976	10.7194	19.4721
22.937	26.2538	10.6117	19.5039
23.5867	24.645	10.5891	19.5439
28.3589	23.5057	10.53	19.5503
30.8046	22.4489	10.4539	19.5691
31.6607	21.5414	10.377	19.5982
31.0713	21.0268	10.3398	19.609
31.5069	20.5309	10.282	19.6717
31.8968	20.1982	10.2337	19.7105
31.7382	19.8941	10.1533	19.7429
31.9686	19.4795	10.1534	19.8236
32.0264	18.9326	10.1266	19.8506
31.5641	18.2753	10.1177	19.8865
31.0043	17.9962	10.0566	19.9164
30.4169	17.4682	10.0593	19.9682
29.4573	16.8401	10.1423	19.9979
28.2681	16.2764	10.3725	19.9824
26.5519	15.7798	10.6987	19.9963
25.068	15.3525	10.8765	19.981
23.5627	15.1307	10.9307	19.9549
22.6576	15.7787	10.8952	19.9331
21.7959	17.017	10.906	19.9015
20.9703	17.4043	10.9418	19.9155
20.2152	17.4718	11.0925	19.9943
19.9217	17.4207	11.0838	20.0465
19.8248	17.781	10.996	20.0632
19.8785	20.9689	10.8825	20.0636
20.1246	25.1163	10.761	20.0909
20.5446	26.7459	10.6195	20.0196
21.3781	27.9427	10.4882	20.0004
21.7907	30.4309	10.4459	20.0516
21.6778	31.0672	10.3704	20.0943
21.6241	31.3424	10.3074	20.1299
21.4853	31.7731	10.3221	20.1461
21.1413	32.1723	10.3075	20.1865
20.9486	33.3377	10.2416	20.1932
20.5732	33.4359	10.1867	20.172
20.2469	33.9072	10.1409	20.2081
20.163	34.5014	10.1699	20.1978
19.7305	33.949	10.1404	20.2027
19.2088	34.4825	10.1695	20.247
19.8755	35.236	10.2475	20.284
20.0147	35.2193	10.2856	20.3685
20.1978	35.1248	10.3308	20.4121
20.9146	34.1058	10.3282	20.4887
20.7328	33.4581	10.2991	20.566
20.0979	32.1797	10.2749	20.6035
19.2598	30.7786	10.2279	20.6885
18.3734	29.3961	10.2021	20.746
17.5139	28.0559	10.1672	20.8072
16.8647	27.0466	10.1112	20.818
16.485	26.0443	10.1049	20.7732
16.2759	24.6987	10.1131	20.7225
16.3166	23.2148	10.093	20.5862
16.1491	21.7498	10.0226	20.4861
16.4124	20.4752	9.99071	20.416
16.4169	19.3728	9.97761	20.3174
16.4207	18.387	9.93983	20.2755
18.1296	17.8072	9.88148	20.2271
18.9358	17.4987	9.83286	20.1734
20.3195	17.3088	9.79234	20.1689
22.2248	18.1175	9.8123	20.1115
23.517	19.8525	9.82893	20.0233
24.661	20.6671	10.004	19.9498
25.9232	20.9026	10.1364	19.8483
26.8542	20.4677	10.193	19.7637
27.5226	19.8232	10.2939	19.7066
27.8378	19.0712	10.284	19.6859
27.2006	18.4715	10.2623	19.6015
26.1592	17.9313	10.1771	19.464
24.7273	17.3738	10.1329	19.3629
23.2386	16.9226	10.1364	19.2786
22.4278	16.3854	10.1125	19.2083
21.2686	15.8304	10.2134	19.1767
20.2623	15.3812	10.3378	19.1234
20.5519	15.0204	10.3877	19.079
22.9691	14.7062	10.3487	19.0152
23.5865	14.3639	10.3162	18.9486
23.349	14.1188	10.3832	18.9602
22.8287	15.0966	10.3987	18.9161
22.0459	15.3876	10.3847	18.8526
21.3264	16.1136	10.5209	18.8533
21.2506	18.384	10.6074	18.854
20.7174	19.7926	10.6259	18.9082
20.1119	20.0933	10.5472	18.9131
19.943	20.5588	10.4548	18.9172
19.4666	21.5646	10.3778	18.9341
19.177	23.7996	10.3001	18.9078
18.5327	25.9038	10.2086	18.8725
17.7675	28.9198	10.1189	18.8162
18.5535	30.1975	10.071	18.8096
19.5711	31.1683	9.99079	18.7772
20.3117	33.5486	9.91051	18.7503
20.1902	34.3907	9.84362	18.7547
19.8068	35.5087	9.80131	18.718
19.1785	37.1254	9.76605	18.7009
18.8563	37.9085	9.79039	18.7404
19.0445	38.5477	9.79724	18.8136
20.0743	38.3148	9.80295	18.888
20.3818	38.1475	9.78085	18.8828
19.9262	38.2902	9.749	18.9189
19.5735	38.4226	9.78961	18.9892
19.0646	38.2911	9.83688	19.0074
18.3853	36.9862	9.84942	18.9555
18.0073	35.6838	9.84643	18.872
18.1892	33.8598	9.85737	18.8561
18.22	31.7892	9.83963	18.8025
17.9232	29.5801	9.86514	18.6908
17.6759	27.3229	9.92669	18.5976
17.8325	25.6433	9.99141	18.4797
17.7481	24.0825	10.0453	18.3546
17.8524	22.6878	10.0231	18.2503
17.8049	21.6598	9.97776	18.1634
17.5505	21.1927	9.95339	18.1313
18.5741	20.7229	9.97337	18.0374
22.8252	20.5328	9.96315	17.9591
25.1456	20.3475	9.95464	17.9073
26.7165	20.6095	9.97441	17.8507
27.3138	20.9756	10.0177	17.7901
27.731	21.1597	10.0807	17.7531
27.4474	21.3132	10.2138	17.749
26.6201	21.1456	10.2575	17.7323
25.5546	20.9388	10.3208	17.678
24.1429	20.659	10.387	17.6596
22.7247	20.2244	10.4422	17.604
21.3817	19.5667	10.4747	17.5577
20.5177	18.8709	10.475	17.5191
19.9723	18.1568	10.4617	17.4735
19.1955	17.602	10.5044	17.4757
18.4138	17.556	10.5132	17.4374
17.7893	17.746	10.4667	17.4322
17.4166	18.8176	10.4414	17.4548
16.9851	19.4152	10.3935	17.4334
16.7599	20.7056	10.3267	17.402
16.3707	21.3377	10.3382	17.4699
15.8853	22.2808	10.3209	17.7146
16.0448	22.7981	10.3199	17.9453
15.936	24.532	10.2922	18.2719
15.9259	26.0843	10.3095	18.6246
15.8906	29.1374	10.391	18.8917
15.8209	31.1847	10.4858	19.1143
15.8703	34.3817	10.5513	19.246
16.2875	36.71	10.5522	19.3692
16.2323	39.4561	10.5127	19.4451
15.9176	40.8178	10.4529	19.4814
15.8434	41.8586	10.4299	19.5385
15.6607	41.8126	10.4242	19.5861
15.898	40.7266	10.4463	19.6661
15.8405	39.7141	10.5184	19.7462
15.7658	39.8778	10.5517	19.7995
15.6766	39.0203	10.5794	19.8573
15.562	37.8893	10.5085	19.8249
15.3456	36.0872	10.4225	19.7845
15.1922	34.4646	10.3643	19.7508
15.1852	32.4141	10.3158	19.7362
15.0585	30.4232	10.3157	19.7374
15.1812	28.4955	10.3021	19.7384
15.1895	26.8354	10.3311	19.7527
15.4918	25.0759	10.3687	19.8184
16.1199	23.3813	10.3598	19.8462
16.8447	21.7408	10.2852	19.856
17.7173	20.5081	10.2499	19.891
18.3908	19.8703	10.2607	19.8261
19.6773	19.2582	10.3101	19.7318
21.6627	19.0436	10.5526	19.68
22.7934	19.0931	10.7279	19.4891
23.5342	20.2895	10.9277	19.2361
24.5545	21.0715	11.2151	18.9043
25.8345	21.1859	11.5218	18.6278
27.1294	21.053	11.8713	18.4243
28.7727	20.4856	11.988	18.2009
29.9809	19.959	12.0315	18.0417
30.6117	19.4127	12.0812	17.9358
30.8016	18.7694	12.0152	18.0088
30.4763	18.1259	11.9601	18.2442
29.5336	17.5225	11.9008	18.615
28.2243	16.966	12.0395	19.0314
26.6765	16.5022	12.061	19.3381
25.0644	15.9545	12.0655	19.5803
23.4523	15.5115	12.1632	19.6881
22.4178	15.1424	12.2178	19.6571
21.1797	14.8616	12.3036	19.5506
20.0673	15.0172	12.3214	19.3544
18.9926	16.5973	12.2556	19.2178
18.5134	18.3977	12.3217	19.0771
18.02	19.6159	12.3633	18.9062
17.4611	22.0816	12.3443	18.7503
16.9954	25.0094	12.3284	18.7009
16.9833	26.6031	12.154	18.6732
16.7987	27.9043	11.9012	18.6099
16.9269	29.2975	11.6772	18.6108
17.0202	30.5794	11.5039	18.6653
16.9503	32.8028	11.2923	18.6973
17.2681	36.1464	11.1428	18.7508
17.5867	37.7239	11.0049	18.7685
17.785	38.7834	10.863	18.837
18.2189	39.3439	10.7986	18.9747
18.567	41.8928	10.7717	19.0894
19.4347	42.8215	10.7359	19.3059
19.9159	43.4746	10.7329	19.4594
20.7468	44.4218	10.6364	19.4799
21.7347	49.1598	10.5828	19.4164
22.2355	50.0593	10.5113	19.3232
22.4515	49.5195	10.4517	19.2455
22.2151	49.2577	10.3618	19.0868
22.0449	47.4815	10.2868	18.9142
21.6614	44.6583	10.2647	18.7704
21.1671	42.91	10.2193	18.6102
20.9164	40.6338	10.195	18.4499
20.4255	38.0788	10.1747	18.3566
19.8552	35.7079	10.1309	18.2386
19.3128	33.2487	10.0542	18.1402
18.807	30.8635	9.96334	18.0448
18.0633	28.7416	9.9145	17.9922
17.3628	26.5972	9.88724	17.9617
16.7389	24.8774	9.89138	17.8692
16.098	23.4442	9.93512	17.8055
15.9401	22.3708	10.0253	17.7793
16.762	21.4897	10.087	17.7441
17.7693	20.7689	10.125	17.7415
18.7565	20.1817	10.1433	17.6723
21.54	21.116	10.1047	17.7086
25.4714	21.5991	10.0323	17.712
28.5998	21.5988	9.95856	17.6879
30.6293	21.3433	9.92395	17.7351
31.7429	21.0095	9.93541	17.7206
32.5098	21.4432	9.97181	17.6817
32.6923	21.2808	10.1096	17.6627
31.931	20.8634	10.211	17.6335
30.2355	20.2201	10.3223	17.6494
28.3257	19.5901	10.3748	17.5955
26.4387	18.8501	10.3649	17.564
24.6916	18.1125	10.3834	17.5915
22.9402	17.5517	10.3452	17.601
21.4941	17.0305	10.3133	17.6089
20.4502	16.7843	10.3136	17.5617
19.3923	16.9686	10.2869	17.5762
18.4838	16.9342	10.211	17.5613
18.0356	17.1069	10.1075	17.5087
17.3533	17.4255	10.0481	17.532
16.7309	18.3222	9.97168	17.5245
16.266	20.144	9.89459	17.4914
15.8785	21.8904	9.83035	17.4773
15.6228	23.7622	9.80368	17.4386
15.4098	25.5234	9.80832	17.4602
15.1247	26.1853	9.75846	17.4244
14.7932	26.3607	9.79749	17.4348
14.3558	29.032	9.92404	17.4704
13.9509	29.7941	9.93548	17.5001
13.5598	33.2765	9.93158	17.5114
13.5294	35.695	9.90147	17.4939
13.41	40.4369	9.86295	17.4659
13.4046	44.0125	9.79055	17.4157
13.3194	45.0043	9.71679	17.3336
13.4097	46.3143	9.80306	17.3189
13.3908	45.3779	9.90182	17.2395
13.6975	44.6379	9.98412	17.1331
13.7381	43.5645	10.1601	17.0712
13.8392	42.106	10.3203	17.0599
13.8562	41.9784	10.4403	17.1177
13.763	40.932	10.4194	17.139
13.5912	39.9928	10.4692	17.197
13.381	39.2504	10.5643	17.2588
13.1117	37.8527	10.5631	17.3103
12.9142	36.1911	10.562	17.3264
12.8034	34.2557	10.5343	17.3532
12.6841	32.5623	10.538	17.4158
12.7191	30.8019	10.5143	17.4277
12.7079	28.8514	10.4542	17.4779
12.7926	27.0514	10.4713	17.5063
13.1587	25.2962	10.4721	17.4897
13.4772	23.6589	10.4191	17.5027
13.7829	22.0796	10.4555	17.4867
14.1719	20.6964	10.4455	17.4465
14.6573	19.6511	10.4103	17.3861
15.1155	18.7398	10.3273	17.3224
15.6585	18.3833	10.2715	17.3498
15.9902	18.0056	10.225	17.3593
16.1054	17.5969	10.1057	17.3403
16.0805	17.2562	9.99286	17.2573
16.006	16.9187	9.99283	17.2016
15.8499	16.7582	10.154	17.2089
15.7065	16.3828	10.4226	17.1747
15.466	16.0968	10.7136	17.1865
15.1179	15.6972	10.9292	17.2366
14.9084	15.3777	11.1089	17.2515
14.6935	15.1115	11.2586	17.2908
14.4473	15.0105	11.3834	17.3235
14.2018	14.8726	11.5008	17.3642
13.9972	14.6905	11.5987	17.3847
13.961	17.7623	11.6399	17.3615
13.8637	23.6261	11.6877	17.4227
13.8364	26.283	11.7276	17.4603
13.8673	28.5643	11.7608	17.5185
13.9871	29.7669	11.7884	17.5267
14.1004	29.6275	11.7309	17.5067
13.9261	30.2635	11.6561	17.5035
13.8615	31.6262	11.6072	17.4336
13.8614	31.8887	11.553	17.3619
13.9688	35.9085	11.5078	17.3291
14.1925	40.5074	11.4433	17.2614
14.2581	41.7073	11.3493	17.2185
14.2188	42.5998	11.2575	17.1961
14.2397	43.2361	11.1676	17.1372
14.2974	42.3292	11.1195	17.0478
14.2784	41.3855	11.1063	16.9732
14.1685	39.9409	11.1087	16.9112
13.956	38.5087	11.1242	16.8729
13.7387	36.9661	11.1236	16.7872
13.9874	35.103	11.1366	16.783
14.1812	34.41	11.134	16.8063
14.4233	33.8191	11.1184	16.8661
14.4907	32.185	11.0651	16.8622
14.5066	30.4069	10.9803	16.832
14.4258	28.8849	10.8829	16.8472
14.5063	27.5762	10.7748	16.833
14.815	25.9887	10.6579	16.8077
15.0455	24.3166	10.5336	16.8404
15.2644	22.6546	10.4166	16.8139
15.4468	21.4173	10.3056	16.8321
15.6123	20.131	10.1997	16.8741
15.777	18.992	10.0981	16.9225
15.8337	17.9084	9.99993	16.9226
15.8944	16.9786	9.9047	16.9093
15.8778	16.2307	9.81192	16.9384
15.7297	15.6074	9.72116	16.9762
15.7406	15.2357	9.61867	17.0479
15.6153	14.8722	9.51984	17.1211
15.4975	14.5156	9.43747	17.1956
15.2516	14.2453	9.36883	17.2442
14.8586	13.9529	9.2982	17.2578
14.4908	13.7764	9.23934	17.2423
14.5336	13.6024	9.17686	17.2563
14.502	13.4037	9.1248	17.2276
14.9458	13.3322	9.08141	17.244
15.2216	13.1651	9.03182	17.3114
15.4112	13.1064	8.97707	17.3675
15.6632	12.9904	8.91801	17.4278
15.9269	12.9474	8.85536	17.4645
16.0392	13.3414	8.78972	17.522
16.8446	15.8053	8.73503	17.57
17.583	17.751	8.68944	17.6233
18.0371	18.4323	8.65146	17.6812
18.3081	18.7046	8.63324	17.7026
18.3324	19.9254	8.64491	17.7473
18.2184	20.0697	8.68151	17.7845
18.0697	20.1228	8.76572	17.7887
17.986	19.7372	8.88963	17.8324
17.5805	20.0204	9.10033	17.8286
17.5918	19.8265	9.3968	17.8254
17.4938	20.229	9.69758	17.8765
17.1032	20.4839	9.96166	17.9056
16.7777	21.3813	10.1683	17.9031
16.5199	22.3171	10.3405	17.8203
16.6945	25.5011	10.4571	17.7917
17.0012	26.7711	10.5006	17.7678
17.8075	27.2922	10.5905	17.6941
18.748	30.2111	10.5849	17.6731
18.8871	31.0184	10.4862	17.6287
18.7478	32.7522	10.3637	17.5917
18.5242	35.0029	10.2078	17.5474
18.1499	35.0922	10.0242	17.5239
17.7709	34.1995	9.83092	17.5312
17.3878	32.9587	9.64298	17.5104
16.988	31.4546	9.48637	17.52
16.6414	30.1206	9.35586	17.5548
16.2451	29.6805	9.35455	17.5838
15.8074	29.2868	9.44747	17.5812
15.3218	28.0321	9.61892	17.5789
14.8366	27.7251	9.68121	17.6174
14.4725	26.8112	9.66597	17.636
14.0751	25.7945	9.58611	17.638
13.7036	24.4502	9.47927	17.6935
13.3537	23.1688	9.36337	17.7128
13.2099	21.8593	9.25336	17.7289
13.1035	20.7679	9.14825	17.7424
13.8475	19.8451	9.04723	17.767
14.5482	18.8611	8.97648	17.7875
14.8903	17.9606	8.90408	17.7643
15.5514	17.1564	8.87062	17.745
17.8618	16.7146	8.84273	17.7423
20.5259	16.2793	8.84636	17.6998
22.343	16.2522	8.82251	17.6644
22.7962	16.2029	8.78921	17.608
22.6501	16.202	8.77489	17.6013
22.394	16.1745	8.74953	17.5688
22.0463	15.9769	8.72839	17.5418
21.5282	15.866	8.72421	17.573
20.7069	15.5586	8.74759	17.5587
19.7405	15.2891	8.7805	17.5199
18.8814	14.9302	8.79449	17.501
18.0984	15.5578	8.79273	17.4853
17.3384	15.7182	8.80468	17.499
16.5573	15.5698	8.80121	17.4702
15.893	15.4596	8.82519	17.473
15.4872	15.7169	8.84517	17.5022
15.0549	16.106	8.84838	17.4863
14.6142	16.7391	8.85107	17.4999
14.3543	17.4145	8.8533	17.5246
13.99	17.7086	8.85516	17.5721
13.8207	18.9342	8.87014	17.5982
13.5588	19.4586	8.96321	17.5797
13.5823	20.5672	9.17508	17.6315
13.6287	24.11	9.44566	17.6074
13.7211	26.0013	9.698	17.5874
13.6369	28.1684	9.98887	17.5975
13.822	29.9205	10.2581	17.5791
13.6673	30.8434	10.3885	17.5638
13.9413	32.7676	10.4165	17.5376
13.8876	34.9754	10.4533	17.5561
13.8294	37.4331	10.4706	17.558
13.6466	38.1515	10.4044	17.5328
13.4808	37.5817	10.282	17.5386
13.3561	38.0202	10.1129	17.5166
13.2388	37.5663	9.9317	17.4983
13.141	37.47	9.75383	17.483
12.952	35.9393	9.59217	17.4568
12.7946	33.8579	9.48432	17.4753
12.6634	31.5189	9.39444	17.437
12.7286	29.2474	9.30611	17.4185
12.8233	27.0859	9.28623	17.4299
13.1037	25.231	9.28309	17.4126
13.5253	23.5508	9.24018	17.3982
13.8633	22.003	9.17756	17.3862
14.2524	20.5788	9.13881	17.403
14.4692	19.5397	9.07966	17.417
15.3885	18.5798	9.0035	17.4153
16.4099	17.7396	8.9669	17.4541
16.7372	16.9722	8.97669	17.4596
16.7144	16.2925	8.99828	17.4508
16.3866	15.7932	8.98941	17.4569
16.2477	15.3637	8.96858	17.4753
15.9707	15.0998	8.9378	17.531
15.5653	14.8261	8.89872	17.564
15.241	14.5578	8.83929	17.6318
14.9841	14.3879	8.81662	17.7151
14.8237	14.206	8.7843	17.8115
14.7707	14.9544	8.74394	17.8649
14.6862	15.7794	8.7103	17.9362
14.6561	17.0579	8.68227	18.036
14.4564	17.519	8.64548	18.1057
14.2094	17.5405	8.61483	18.2175
13.8961	17.4511	8.643	18.3241
13.6887	17.1347	8.70678	18.3458
13.61	16.8711	8.73306	18.3907
13.5578	16.8529	8.7281	18.4282
13.5411	17.1332	8.71053	18.4728
13.581	18.1055	8.68247	18.4966
13.6142	20.1917	8.65907	18.5164
13.6016	22.3466	8.63958	18.5732
13.591	24.599	8.62334	18.5936
13.5017	25.6566	8.62323	18.6241
13.2929	27.0753	8.67687	18.6227
13.1189	29.6543	8.81559	18.5946
13.0949	31.1454	9.09235	18.5578
12.9942	32.3208	9.47073	18.4868
13.0177	33.5958	9.97409	18.4142
12.9568	35.0746	10.3398	18.3806
12.906	38.6574	10.6043	18.2854
12.904	39.1181	10.6904	18.1927
12.8351	38.5215	10.7084	18.1557
12.8449	38.0377	10.8443	18.1248
12.7322	37.0034	11.1322	18.0857
12.5979	35.9533	11.4258	18.0128
12.5801	35.3738	11.5899	17.9924
12.5786	34.5014	11.6594	17.9485
12.5371	34.043	11.7846	17.8447
12.4085	34.0236	11.8754	17.7851
12.2477	33.0673	11.9377	17.722
12.127	31.666	12.1642	17.6829
12.1339	30.1087	12.3664	17.6637
12.0725	28.3812	12.5483	17.6611
12.0885	27.0087	12.7536	17.6456
12.1824	25.5427	13.1396	17.5789
12.395	24.2538	13.5956	17.5367
12.7468	23.1798	13.8681	17.5151
16.0484	22.4056	14.149	17.4835
18.6521	21.5322	14.2084	17.4304
19.7742	20.8714	14.1102	17.4265
19.9168	20.1462	14.1492	17.4366
19.6193	19.6762	14.3026	17.4047
19.4117	19.2173	14.6185	17.3782
18.9969	18.6872	14.828	17.3695
18.7319	18.326	14.9354	17.3219
18.3633	17.8639	15.0115	17.2958
18.0023	17.4922	14.86	17.2739
17.8896	17.0884	14.68	17.296
17.5539	16.6982	14.6375	17.2607
17.2876	16.8431	14.6827	17.2313
17.5358	18.401	14.8143	17.2471
17.6486	19.4038	14.9106	17.2603
17.5814	20.132	14.9371	17.2175
17.5388	21.4238	14.7308	17.2087
17.3287	22.4466	14.3978	17.2283
17.0059	22.7213	14.174	17.2446
16.6966	24.3337	13.9606	17.2581
16.4523	24.7909	13.9306	17.2694
16.0607	25.4405	13.9727	17.346
15.8015	26.2908	13.9809	17.3696
15.5183	26.6367	14.122	17.3489
15.3764	28.0935	14.0516	17.4122
15.2581	29.2403	13.9124	17.4113
15.3341	30.5586	13.7829	17.3971
15.599	34.1957	13.5944	17.4524
15.7659	37.146	13.3971	17.5253
15.9319	39.2822	13.3938	17.5727
15.8956	41.3579	13.2567	17.5584
15.6237	41.9325	13.0485	17.5734
15.4239	42.5995	12.7675	17.5993
16.0901	42.4434	12.6274	17.5672
16.2424	41.6552	12.4435	17.5807
16.1409	40.206	12.2633	17.5786
15.7878	38.5416	11.9923	17.6036
15.3457	37.2755	11.8874	17.6514
14.9908	36.1398	11.7731	17.6777
14.5741	34.401	11.6509	17.7534
14.2001	33.1535	11.5223	17.7896
13.7674	31.5766	11.3614	17.8601
13.4338	29.8999	11.2676	17.9188
13.0886	28.1803	11.1222	17.9543
12.7875	26.7876	10.9743	17.9571
12.6306	25.5599	10.9047	17.9862
12.8759	24.4831	10.8333	18.0508
13.1878	23.4111	10.7469	18.0643
13.7566	22.3029	10.6615	18.0755
14.271	21.5272	10.6172	18.1118
14.6458	20.6389	10.6474	18.0883
16.7714	20.1539	10.6592	18.0821
17.804	19.8706	10.7092	18.077
18.5302	19.742	10.7644	18.113
18.7862	19.5677	10.7567	18.0893
19.4024	20.4431	10.7637	18.0561
20.2382	20.6355	10.756	18.0956
20.5184	20.5808	10.7363	18.1688
20.7788	20.992	10.7198	18.2432
20.754	21.7912	10.7463	18.2784
20.6528	21.7589	10.7819	18.3211
20.4072	22.7124	10.8518	18.3836
20.2563	23.8562	10.8967	18.3685
20.1709	24.5407	11.0281	18.3694
19.9116	24.6008	11.2584	18.3701
20.8641	26.6252	11.3429	18.3438
21.6175	27.1571	11.3194	18.3488
22.1916	27.681	11.2594	18.3663
22.388	29.1249	11.1557	18.381
22.7531	29.079	11.0291	18.4201
22.8694	31.8076	10.9235	18.4795
23.1677	35.035	10.8489	18.623
24.3162	36.4218	10.7331	18.7157
24.9643	37.4296	10.65	18.7796
25.5851	36.6443	10.6076	18.9268
25.8337	35.9228	10.5991	19.0227
25.7454	36.3288	10.5383	19.1428
25.1883	36.6672	10.528	19.2832
24.3749	35.8344	10.5596	19.3868
23.3478	35.315	10.5592	19.4194
22.4113	34.7881	10.5453	19.3929
21.416	33.3149	10.5204	19.3304
20.1703	31.8186	10.513	19.3187
18.8904	30.2224	10.5069	19.2015
17.7701	29.0938	10.4883	19.1441
17.0917	28.6368	10.54	19.1366
16.3786	28.1888	10.516	19.1303
15.8381	28.0572	10.5631	19.0713
15.3205	27.5312	10.6963	19.0088
14.9698	26.4347	10.7939	18.9566
14.7715	25.427	10.8887	18.8595
14.6869	24.1574	10.9811	18.7785
14.8447	22.8174	11.1522	18.7379
15.1374	21.6469	11.2678	18.6503
15.6096	20.4298	11.2165	18.6042
16.2851	19.3753	11.1468	18.5658
16.5795	18.7786	11.0485	18.5472
18.6917	18.3216	10.9397	18.5182
19.6997	17.9273	10.8624	18.521
20.1234	17.8002	10.7712	18.5636
19.7512	17.4929	10.6952	18.5722
18.9575	17.2636	10.5781	18.5391
17.9603	16.8845	10.4805	18.4981
16.9413	16.4746	10.4395	18.4639
15.9444	16.0255	10.4053	18.4489
15.1404	15.6244	10.35	18.396
14.5108	15.1693	10.3307	18.3789
13.9727	14.7901	10.3281	18.3377
13.4437	14.5815	10.3394	18.2631
12.9625	14.4882	10.3487	18.2278
12.5481	14.4911	10.4103	18.2118
12.2968	14.4129	10.4078	18.1851
12.1277	14.2269	10.3789	18.1359
12.1882	14.3136	10.3683	18.0949
12.0775	15.0843	10.3863	18.0877
12.1598	16.0354	10.4012	18.0144
12.1881	16.4117	10.4809	17.9131
12.2789	17.4102	10.5876	17.8556
12.3813	18.6722	10.7033	17.7942
12.3459	19.0925	10.8803	17.743
12.2626	20.3292	11.001	17.7272
15.2555	21.1718	11.0613	17.6738
17.9913	21.9411	11.0578	17.6293
19.116	25.8325	11.0146	17.619
20.0534	29.1156	10.9786	17.6105
20.2166	30.2935	10.9351	17.6302
19.7349	32.3496	10.8586	17.5929
19.1856	34.0361	10.8352	17.5753
18.7011	33.8299	10.8425	17.6144
18.2167	33.0133	10.8755	17.62
17.7728	33.649	10.9029	17.6247
17.3894	33.0103	10.9796	17.575
16.8013	32.0349	11.0703	17.5469
16.3247	30.8996	11.0653	17.5235
15.8469	29.3358	11.088	17.4637
16.0934	27.8445	11.1606	17.4811
15.963	26.2795	11.3017	17.4552
15.4918	24.7872	11.3925	17.4606
14.9513	23.5706	11.4412	17.4784
14.5816	22.3149	11.5087	17.4933
14.9181	21.2954	11.4844	17.4923
16.3805	20.2175	11.4506	17.4914
18.4184	19.3192	11.3823	17.4907
19.2302	18.5035	11.285	17.4901
19.2218	18.1595	11.1905	17.4762
20.4772	18.2086	11.1386	17.4646
21.2817	18.0481	11.1356	17.4415
21.2805	17.5785	11.1197	17.4223
21.1453	17.1335	11.0931	17.3794
20.5759	16.6284	11.0977	17.4108
19.685	16.0462	11.0881	17.3698
18.6606	15.588	11.0667	17.3088
17.78	15.1792	11.0489	17.3251
16.9657	15.161	11.034	17.3521
16.2199	15.1995	10.9948	17.3477
15.6252	16.0911	10.9486	17.3441
15.1431	16.485	10.9908	17.368
14.7951	17.2295	10.9587	17.4013
14.3976	17.6485	10.9052	17.3887
14.4156	17.8231	10.874	17.3783
14.256	17.7403	10.8748	17.383
13.9618	18.692	10.8218	17.3735
13.5689	19.0284	10.8179	17.3656
13.2818	19.47	10.8416	17.3724
13.0156	20.4557	10.8881	17.3512
13.1296	22.1099	10.8598	17.2933
13.3187	22.8303	10.8496	17.2719
13.6508	24.6932	10.8276	17.2541
14.3976	26.0172	10.7959	17.2258
16.0408	26.9325	10.7963	17.1753
17.0877	28.528	10.837	17.1736
17.2483	29.7904	10.938	17.1855
17.1538	32.0244	10.9551	17.1418
16.699	33.2816	11.0633	17.1725
16.2797	33.2817	11.1803	17.1712
16.172	33.1071	11.2107	17.1567
16.042	33.3512	11.2629	17.1715
15.7188	33.1919	11.2661	17.157
15.3017	32.8846	11.2419	17.212
14.7929	32.1718	11.1411	17.2041
14.2749	30.9332	11.0572	17.1976
13.8567	29.4981	11.0275	17.2459
13.4276	28.2081	10.949	17.2458
13.1774	26.9854	10.8702	17.2457
13.0764	25.9799	10.8583	17.2322
13.5026	24.9002	10.8752	17.2882
14.3548	23.7184	10.8356	17.2945
15.2395	22.6127	10.8965	17.2997
17.0646	21.4898	10.9474	17.3175
18.0484	21.1854	10.936	17.3189
19.9829	20.6093	10.9265	17.3604
20.4937	19.8741	10.932	17.4084
20.1135	18.9659	10.9769	17.4887
19.5012	18.1016	11.0009	17.4884
18.9775	17.4217	11.0478	17.5017
18.353	16.7342	11.1003	17.5664
17.7655	16.215	11.1574	17.5801
17.3027	15.648	11.3125	17.5914
16.6754	15.1352	11.4552	17.6009
16.0317	14.7885	11.5472	17.6088
15.4147	14.3922	11.5433	17.602
14.8602	14.129	11.4863	17.5829
14.6399	13.8963	11.4254	17.6206
14.416	14.2261	11.3344	17.6521
14.6459	15.6561	11.2316	17.6381
14.7299	16.3776	11.146	17.6801
14.7597	16.6028	11.115	17.7151
14.7442	17.9456	11.0757	17.7308
14.6775	19.2929	11.0429	17.7708
14.9981	19.8247	11.1365	17.8175
15.1174	19.932	11.1473	17.8834
14.9617	20.599	11.116	17.9113
14.6842	21.5444	11.09	17.9212
14.5201	21.7412	11.0683	17.9698
14.3162	22.6573	11.0233	17.9699
14.0926	23.582	10.9456	17.9566
13.9196	23.7615	10.9076	17.9724
13.8695	27.4032	10.8626	17.999
13.8278	28.7994	10.8116	18.0077
13.9273	30.0972	10.8766	18.0553
14.1043	31.7831	10.9442	18.1217
14.104	32.7044	11.1348	18.1772
14.1709	33.9961	11.3339	18.1696
13.958	35.2605	11.5536	18.217
14.009	35.2934	11.8307	18.27
13.9574	35.1865	12.0079	18.3141
13.9145	34.6676	12.2361	18.3375
13.7712	34.1143	12.3726	18.3435
13.5578	34.1234	12.3923	18.3754
13.4874	33.325	12.4222	18.4154
13.2273	32.4314	12.4067	18.489
13.1046	33.191	12.461	18.5907
13.0291	32.7227	12.5735	18.6485
13.0872	31.5534	12.7477	18.7639
13.0415	30.1089	13.1884	18.8734
12.9094	28.4619	13.4079	18.9379
12.9337	27.17	13.6043	18.9378
13.3568	25.892	13.8619	18.911
16.4628	24.6927	13.8752	18.8751
17.896	23.6664	13.7788	18.7647
19.2785	22.6499	13.6581	18.6726
22.0556	22.3804	13.5979	18.5959
23.47	22.0484	13.5208	18.5052
23.7891	22.1746	13.3492	18.4967
23.9342	22.3201	13.2598	18.4762
24.055	22.5891	13.1317	18.4725
24.2095	22.7193	13.0114	18.4426
23.9621	22.7068	13.0187	18.3908
23.5814	22.6428	12.9844	18.3879
22.9283	22.455	12.9022	18.3721
22.3169	22.1912	12.6993	18.3455
21.4717	21.8235	12.4631	18.2965
20.8076	21.5978	12.226	18.2287
20.187	21.3022	11.9343	18.1723
19.7102	22.1034	11.7316	18.1118
19.4203	23.8457	11.5895	18.048
18.8832	24.72	11.4174	18.0217
18.3148	25.9993	11.2874	17.9461
17.7336	28.1264	11.2193	17.9636
17.0076	28.7305	11.2567	18.0185
16.2548	30.0532	11.2475	18.024
15.6946	31.142	11.2264	18.0285
15.3218	31.2569	11.2491	18.086
14.9977	31.8228	11.2008	18.1608
14.6739	32.8047	11.2278	18.1829
14.4175	34.7109	11.2503	18.1609
14.0964	35.5741	11.2556	18.183
13.8557	36.1591	11.26	18.1476
13.5476	37.4122	11.2234	18.0509
13.2372	38.3356	11.3272	18.051
13.0591	38.7155	11.4002	17.9973
12.8972	39.059	11.3537	18.0063
13.5682	39.1975	11.3955	18.0407
13.7378	39.8099	11.3631	18.1096
13.6912	39.286	11.363	18.1402
13.5986	38.8361	11.363	18.1522
13.4945	38.7028	11.3226	18.1891
13.2735	37.9605	11.3427	18.193
13.0356	37.1942	11.2923	18.1425
12.7031	36.1393	11.3309	18.0333
12.4931	35.1124	11.3631	17.8886
12.3987	34.0552	11.2824	17.7679
12.5484	33.0265	11.2152	17.654
12.6194	31.9677	11.1592	17.5725
13.0009	31.072	11.2334	17.4777
13.2248	30.2315	11.4027	17.3584
13.492	29.3028	11.5437	17.3261
13.7012	28.905	11.7284	17.2858
14.171	28.6272	11.8421	17.2656
14.858	28.2748	12.0442	17.2623
15.4439	28.0483	12.253	17.2998
15.986	28.5579	12.3598	17.3847
17.0957	29.0901	12.4622	17.4018
18.034	29.6142	12.4804	17.4563
18.7219	30.118	12.5493	17.4749
18.7713	30.6857	12.6739	17.4635
18.3961	30.8901	12.7911	17.5346
17.7745	31.0335	12.9963	17.567
17.4714	30.9382	13.0329	17.594
16.9368	30.8185	13.2918	17.5359
16.451	30.8799	14.3671	17.5412
15.9522	30.5684	15.6929	17.6396
15.5096	30.3625	16.8113	17.6545
15.5706	30.5133	17.488	17.6401
15.5811	31.821	17.8237	17.628
15.5496	32.5614	17.8482	17.5911
15.5367	33.662	17.6403	17.5469
15.5797	34.5657	17.4267	17.5773
15.5216	34.9293	17.2353	17.5622
15.5806	36.4142	17.0355	17.5363
16.2341	37.5576	16.8019	17.5013
16.5773	40.5251	16.5535	17.4989
16.42	42.6488	16.2927	17.4701
16.289	44.9558	16.0083	17.4058
16.2738	46.5426	15.7175	17.3925
16.5297	49.6243	15.4349	17.3814
16.8102	50.0434	15.1457	17.4259
17.0036	50.5673	14.8376	17.4764
17.4603	50.2786	14.5136	17.4513
17.411	49.5277	14.1765	17.4707
17.2491	48.002	13.8418	17.5003
16.8724	47.4693	13.5092	17.4579
16.5988	47.7373	13.1783	17.409
16.2768	47.1547	12.8354	17.2877
16.089	46.0782	12.4959	17.1732
15.6639	44.926	12.1459	17.1047
15.2157	44.0598	11.787	17.0341
14.6541	42.3441	11.4208	16.9619
14.0921	40.2294	11.035	16.8883
13.5566	37.997	10.7001	16.8538
13.1506	35.8949	10.4748	16.7579
12.7989	33.9149	10.4884	16.7183
12.4789	32.1037	10.6341	16.739
12.2123	30.5809	10.9167	16.6891
12.0573	29.2716	11.2328	16.6878
12.0086	28.4358	11.5634	16.727
13.3515	28.0213	11.906	16.7462
14.7929	27.3401	12.1646	16.6951
16.6254	27.1082	12.2727	16.6391
17.5749	27.0358	12.2553	16.6327
17.9498	26.7069	12.214	16.5871
18.2084	26.5268	12.2601	16.5625
18.3031	26.3499	12.312	16.5689
18.288	26.5248	12.4358	16.5473
18.0202	26.2407	12.6599	16.5025
17.5956	25.8697	12.6855	16.4786
17.2418	25.3994	12.5859	16.4586
16.8663	25.0343	12.3686	16.4017
16.3654	24.7435	12.1338	16.3543
16.3375	24.3937	11.8575	16.3551
16.3545	25.9288	11.5333	16.3423
16.4089	28.1885	11.3168	16.3182
16.0648	31.8311	11.123	16.2982
16.0467	34.4368	10.9346	16.2949
15.8973	36.7559	10.8582	16.2921
15.5176	37.4932	10.7677	16.2764
15.0266	37.6912	10.6654	16.2499
14.7651	38.4606	10.5398	16.2412
14.7218	38.3094	10.4755	16.2205
14.6186	37.8073	10.3682	16.2033
14.8818	38.9334	10.2116	16.2561
15.1012	40.1405	10.0273	16.2464
15.1228	42.1134	9.86039	16.2383
15.0064	45.5707	9.70783	16.2853
15.0438	48.0623	9.56727	16.3244
15.0347	48.5134	9.45014	16.3302
14.9062	48.7685	9.35253	16.2947
14.8663	49.0751	9.28461	16.292
14.7659	47.9606	9.21459	16.2897
14.6822	47.0588	9.1831	16.3147
14.4513	45.3939	9.15686	16.3892
14.1648	43.6707	9.14842	16.3976
13.8724	43.0809	9.18168	16.3777
13.6287	42.5357	9.23626	16.388
13.3182	41.0874	9.3489	16.3832
13.1803	39.9209	9.50992	16.3523
12.9982	38.4786	9.72469	16.246
12.8599	36.7932	9.90366	16.2245
12.691	35.0261	10.0931	16.2066
12.4293	33.3117	10.3718	16.1514
12.2515	31.6279	10.6176	16.1457
12.0899	30.4531	10.8089	16.1007
11.9553	29.1785	11.0355	16.0631
11.8297	27.9284	11.2646	16.0453
11.913	27.0343	11.5899	16.0036
12.0093	26.2893	12.0221	15.9956
13.3386	26.1117	12.6375	15.9756
19.5233	25.8562	13.3786	15.9723
22.6089	25.8582	13.8753	16.0234
23.3939	26.1284	14.2758	16.0524
22.9601	26.4074	14.5559	16.1035
22.0076	26.5459	14.843	16.1595
21.308	26.5135	15.2165	16.2331
20.5637	26.2313	15.3666	16.3212
19.648	25.8484	15.626	16.4484
18.9655	25.3279	15.9765	16.5409
18.1013	25.015	16.1611	16.5912
17.2603	24.6603	16.2747	16.7002
16.5728	25.0765	16.2082	16.7239
15.9193	25.5442	15.9781	16.7706
15.5628	26.2697	15.7192	16.796
15.1851	27.1564	15.4229	16.8037
14.8301	28.7414	15.1894	16.8236
14.588	29.6997	14.874	16.8402
14.319	30.1221	14.6245	16.8809
14.1352	31.7233	14.3495	16.861
13.9014	32.977	14.0666	16.8311
13.9484	33.8471	13.8577	16.833
13.8532	35.1766	13.6165	16.848
13.841	35.895	13.4826	16.8739
13.9921	36.1848	13.3441	16.8956
13.9568	35.6339	13.2288	16.9002
13.9408	36.9476	13.267	16.9577
14.0215	37.4246	13.2854	16.9788
14.0215	38.2653	13.2872	16.9964
14.0888	38.3481	13.2888	16.9707
13.9702	38.135	13.2767	16.9628
13.8311	38.4275	13.3606	16.9696
13.8226	37.9863	13.4037	16.9618
13.6812	37.6052	13.4262	16.9419
13.5097	37.0861	13.5255	16.9254
13.219	36.0358	13.6485	16.9384
12.9633	34.8112	13.9391	17.0164
12.71	33.4953	14.3021	17.0815
12.5257	32.533	14.7389	17.0685
12.6408	31.4357	15.3447	17.0846
12.5889	30.2123	15.8092	17.0845
12.5994	29.0047	16.3038	17.1113
12.6754	27.8373	16.7025	17.2008
12.7521	26.8912	17.1422	17.2754
12.8025	25.9955	17.4683	17.3241
13.3281	25.719	17.5923	17.3513
16.1837	28.7659	17.6285	17.3337
18.6171	32.6883	17.5378	17.3324
20.4031	37.112	17.3951	17.3179
21.8512	41.1343	17.4238	17.3595
23.2325	44.513	17.3941	17.3808
24.2359	47.3689	17.4499	17.412
25.072	49.2518	17.4293	17.4648
25.6345	50.3375	17.2912	17.4551
26.1032	50.8124	17.1224	17.4873
26.5341	51.0872	16.9414	17.5276
26.7858	50.9939	16.9115	17.5477
26.9283	50.661	16.7657	17.5511
27.0471	50.2761	16.5233	17.5404
27.0655	49.7539	16.2676	17.6256
26.9868	48.9561	15.9336	17.6562
26.8541	48.1972	15.615	17.6683
26.8509	47.5648	15.2689	17.5978
26.62	47.1856	14.9671	17.566
26.3872	46.6681	14.7558	17.5663
25.9515	46.492	14.5126	17.5262
25.4675	47.2586	14.2831	17.5063
25.1448	47.4945	14.0381	17.4897
24.849	48.188	13.7937	17.4893
24.6831	49.2764	13.5631	17.5561
24.6388	51.1235	13.3441	17.5983
24.6288	52.0583	13.1213	17.6469
24.7548	52.1121	12.8954	17.6472
24.8195	53.1777	12.7339	17.6608
24.9539	53.4612	12.6128	17.7125
25.0929	52.9991	12.5253	17.7421
25.2489	53.4468	12.4659	17.7667
25.6745	52.9468	12.4835	17.8545
25.9082	52.5033	12.5518	17.8604
26.0627	51.9322	12.7028	17.8653
26.178	51.2683	12.8153	17.8023
26.2204	50.3524	12.9089	17.6961
26.4169	49.8846	13.0138	17.5941
26.4194	49.2128	13.1013	17.5226
26.4081	48.1291	13.1339	17.4764
26.4524	47.6961	13.067	17.4782
26.5297	47.1875	12.9978	17.52
26.8089	46.3608	12.8999	17.5951
26.8401	45.7524	12.8586	17.698
26.9199	44.9231	13.2405	17.7972
26.9326	44.0843	13.5185	17.9067
26.9298	43.3584	13.6696	17.9442
26.8335	42.5789	13.688	18.0292
26.592	41.9159	13.6899	18.0866
26.3102	41.2962	13.517	18.1479
26.6797	40.8469	13.5743	18.1721
27.8876	40.7412	13.8101	18.1654
28.7463	40.6531	14.6512	18.2001
29.0322	40.4319	15.1373	18.135
29.445	40.1804	15.435	18.0136
29.507	39.5814	15.6695	17.8453
30.0556	39.0284	15.8919	17.7184
30.1501	38.2453	15.8489	17.653
29.5439	37.3106	15.9473	17.5448
28.8641	36.5855	15.9219	17.4949
27.8813	35.6857	15.941	17.4533
26.9816	34.8284	15.9973	17.459
25.7887	34.0469	16.0441	17.4905
24.6872	33.315	16.1906	17.6108
23.7155	32.8663	16.635	17.6171
22.8252	33.1774	16.6562	17.6223
22.0833	33.2217	16.3246	17.6267
21.4919	33.4063	15.9543	17.6303
21.1333	33.3991	15.4307	17.6601
20.8211	34.266	14.8736	17.7656
20.5878	34.7467	14.3825	17.9207
20.6351	35.2279	13.8657	17.9962
20.5	35.6288	13.3814	17.9785
20.3873	37.1046	13.2464	17.9638
20.5755	38.3613	13.3891	17.8978
20.6921	40.9665	13.6423	17.8696
20.6817	43.245	13.9473	17.8462
20.6462	44.7542	14.2687	17.7729
20.657	45.5687	15.1543	17.873
20.7062	46.6906	16.1475	17.9162
20.5458	47.3032	16.532	18.0596
20.3181	46.8736	16.4763	18.1791
20.0477	47.1065	16.5239	18.1712
19.8493	47.2603	17.0336	18.2855
19.6571	46.6901	17.6465	18.2868
19.564	46.3089	17.808	18.2878
19.3522	46.1121	17.5933	18.3693
19.122	45.2497	16.9847	18.6521
18.9838	44.1147	16.3297	18.9011
18.7747	42.7122	15.8645	18.961
18.5466	41.1136	15.1948	19.2526
18.4104	39.5666	14.4621	19.4687
18.3102	38.3311	13.7306	19.4339
18.2402	37.1941	13.0539	19.3244
18.2221	36.0855	12.4497	19.0585
18.5697	35.0138	11.9059	18.7429
18.8191	33.9462	11.4393	18.3724
19.0269	33.446	11.0504	17.9563
19.5359	32.9755	10.7667	17.5289
21.5314	32.3416	10.6645	17.1324
24.0405	31.8536	10.6063	16.7618
25.5002	31.3933	10.6249	16.4394
26.4345	31.3992	10.7613	16.1305
27.1997	31.4578	10.8615	15.8731
27.5419	31.3052	11.0256	15.6452
27.545	31.178	11.1489	15.4418
27.1178	30.8168	11.1443	15.2858
26.614	30.5696	11.1807	15.1423
26.0733	30.1889	11.1841	15.0362
25.2467	29.7374	11.2004	14.9477
24.437	29.3477	11.1066	14.874
23.6682	29.2647	11.0015	14.8126
23.2021	29.8	10.9543	14.7345
22.6123	30.4475	10.9552	14.6695
22.2013	31.0811	11.0768	14.6153
21.8857	31.2464	11.205	14.5701
21.7436	31.1291	11.2985	14.5325
21.5714	31.8237	11.4032	14.4877
21.4817	31.9324	11.4501	14.4504
21.4069	32.2514	11.5027	14.4193
21.3311	33.9274	11.4928	14.4202
21.1337	35.8748	11.4174	14.421
21.1572	36.6783	11.3277	14.4082
21.1634	37.536	11.1858	14.3976
20.9402	38.4387	11.0809	14.3753
20.7004	40.4401	10.9264	14.3701
21.1454	41.3557	10.7171	14.3658
21.9996	41.4741	10.4889	14.3622
22.2952	42.4592	10.2584	14.3592
22.2326	43.6696	10.0664	14.3702
22.4087	44.0873	9.86608	14.3793
23.133	44.5966	9.69915	14.4003
23.6157	46.2566	9.56003	14.391
24.1926	46.9147	9.41724	14.3967
24.351	46.3752	9.29825	14.4014
24.4158	46.4494	9.22596	14.4053
24.3892	45.7725	9.23286	14.422
24.0313	45.1951	9.38636	14.4225
23.5853	44.1094	9.50084	14.4766
23.2137	43.2451	9.60968	14.5217
22.7696	42.2964	9.64665	14.5593
22.2787	41.1432	9.6506	14.5906
21.9099	40.3703	9.61359	14.6167
21.5757	41.1632	9.54246	14.6519
21.2166	41.6763	9.5772	14.6947
20.8771	41.4995	9.68674	14.7303
20.527	40.6	9.80489	14.7868
20.4905	39.649	9.90334	14.8071
20.3794	38.5207	9.91823	14.8106
20.3137	37.5267	10.0649	14.8134
22.5289	36.5506	10.1335	14.8024
23.4077	35.6164	10.11	14.8201
26.9472	34.6363	10.1576	14.8079
30.3938	34.1554	10.157	14.7978
31.493	33.8756	10.1565	14.7894
31.5763	33.5349	10.156	14.7555
31.2696	33.2644	10.1557	14.7273
30.5439	32.8107	10.2494	14.6769
29.8318	32.6609	10.2737	14.6349
28.7548	32.2809	10.3344	14.6133
27.6425	31.8971	10.3849	14.5819
26.4603	31.4833	10.3866	14.5692
25.2871	30.9906	10.4687	14.5317
24.1752	30.5935	10.4431	14.5139
23.5037	30.182	10.3412	14.5125
23.1725	29.7182	10.1756	14.471
22.6682	29.5869	9.99741	14.4634
22.3419	29.6521	9.83544	14.4435
21.882	29.7602	9.68705	14.4673
21.4182	30.1188	9.53652	14.4736
21.2734	31.2504	9.41108	14.4655
21.0721	32.274	9.29312	14.4453
20.891	32.8718	9.19481	14.4016
20.6998	34.1758	9.13975	14.3786
20.5807	35.0342	9.1476	14.3864
20.4546	36.4882	9.20786	14.3794
20.2555	36.7463	9.33866	14.3735
20.2374	37.7403	9.38051	14.3686
20.3028	38.6896	9.37509	14.3646
20.2365	39.3195	9.31685	14.3612
20.3021	39.8981	9.24145	14.345
20.2224	40.3266	9.17862	14.3449
20.2098	41.4089	9.13969	14.3448
20.1992	42.6466	9.09382	14.3447
20.0561	42.8856	9.06903	14.3581
19.9906	42.6684	9.0618	14.3961
19.9226	42.4068	9.08263	14.4546
19.933	41.4636	9.15372	14.4765
19.9015	40.382	9.23982	14.4813
19.9289	39.0644	9.43245	14.4854
19.9786	37.9932	9.70042	14.4753
20.0469	37.1006	9.96403	14.4535
20.1575	35.9806	10.2911	14.4218
20.1288	34.8325	10.416	14.3821
20.1049	33.8219	10.4395	14.3489
21.5624	33.1007	10.3784	14.3481
34.1799	32.4459	10.2738	14.3609
40.0876	31.8197	10.1733	14.3582
41.6664	31.1233	10.0491	14.3424
41.1958	30.4757	9.91886	14.3293
39.5276	29.8555	9.79685	14.305
37.5331	29.4059	9.69518	14.2847
35.2666	28.964	9.62388	14.2543
33.1092	28.5958	9.55104	14.229
31.204	28.168	9.53062	14.2079
29.3476	27.6907	9.55391	14.1769
27.7738	27.3198	9.6136	14.1377
26.4354	26.9972	9.78423	14.105
25.2664	26.8359	9.88613	14.0777
24.2385	26.7955	9.95761	14.055
23.4893	27.1513	10.0709	14.0361
23.0934	27.6224	10.1787	14.0471
22.8977	28.2165	10.3089	14.0429
22.6675	29.5577	10.4442	14.0395
22.5025	30.9171	10.7047	14.0365
22.4322	31.5262	10.9756	14.0341
22.5616	31.9128	11.161	14.0187
22.5889	31.9396	11.302	14.0058
22.5042	31.9753	11.339	14.0219
22.447	32.9184	11.3295	14.0488
22.5874	33.5028	11.3753	14.0443
22.8253	34.0435	11.4941	14.054
23.1041	35.7029	11.6602	14.0487
23.135	36.9918	11.7584	14.0577
23.7517	38.2673	11.7998	14.0651
24.9909	39.3973	11.9553	14.058
26.507	39.7212	12.058	14.052
27.099	40.8238	12.1436	14.047
27.0416	41.2323	12.094	14.0428
27.1146	41.1161	11.9587	14.0393
26.8129	40.8446	11.8862	14.023
26.2928	40.3229	11.7049	14.0094
25.7653	39.5523	11.5807	13.9981
24.99	38.5341	11.4369	13.9886
24.2096	37.5916	11.344	14.0076
23.4116	36.6182	11.2665	13.9966
22.5854	35.9681	11.1751	14.0142
22.0983	36.3935	11.1123	14.0693
21.6118	37.4329	10.9391	14.1151
21.193	37.3858	10.7142	14.1533
20.7768	36.6212	10.4597	14.1583
20.4166	35.823	10.2207	14.1893
21.3655	35.1846	9.99463	14.242
23.271	34.3974	9.79284	14.3128
24.3217	33.4325	9.61125	14.3852
24.6331	32.4001	9.47335	14.4187
24.7047	31.4189	9.34501	14.4197
24.5762	30.6684	9.22463	14.4206
24.4155	30.0698	9.13774	14.3944
24.2144	29.571	9.10562	14.3592
23.8856	29.1687	9.09229	14.3164
23.343	28.6992	9.10805	14.2808
22.8237	28.3348	9.12117	14.2645
22.5924	28.3804	9.10525	14.251
22.1982	28.5258	9.13228	14.28
21.8697	28.5395	9.1145	14.3041
21.5556	28.4166	9.07283	14.3108
21.2133	28.3545	9.0381	14.3164
20.834	28.0878	9.0226	14.3076
20.424	27.7045	8.99624	14.3406
20.2971	27.5327	8.96085	14.3278
20.0303	27.9671	8.91792	14.3171
19.9153	28.6918	8.92244	14.3082
19.7793	30.5447	8.93965	14.2874
19.639	32.747	8.98084	14.2969
19.4415	33.4808	9.08232	14.2913
19.3441	35.3146	9.20719	14.327
19.5182	36.7488	9.43212	14.4239
19.6498	39.287	9.68672	14.4913
19.7057	40.2874	9.92574	14.5608
19.6314	41.121	10.1518	14.565
19.4084	41.0771	10.273	14.5819
19.1553	40.7181	10.5083	14.5692
19.3205	41.077	10.7985	14.572
19.3239	40.9732	11.0805	14.6281
19.2192	40.5778	11.4365	14.6748
19.0917	40.799	11.6525	14.7406
19.0661	40.6072	11.94	14.8357
18.9641	39.5744	12.1526	15.2105
18.8925	38.4182	12.4776	15.4019
18.7926	37.7234	12.8425	15.5211
18.7228	36.5668	12.9719	15.6339
18.6377	35.3478	13.0798	15.795
18.8892	34.1305	13.0756	15.8756
18.951	32.8743	12.9379	15.9427
18.9219	31.8006	12.7828	15.9852
18.8305	30.785	12.5998	16.0341
18.8081	30.167	12.4876	16.0748
18.9372	29.5311	12.3404	16.0684
19.2865	29.0281	12.2849	16.0363
22.1697	28.6223	12.4401	15.996
26.8692	28.4319	12.6097	15.9625
28.8244	28.3672	12.8854	15.948
29.339	28.4074	13.1957	15.9359
29.1098	28.4677	13.4812	15.9661
28.4083	28.6388	13.7056	15.9913
27.5955	28.8889	13.8792	15.9989
26.6494	28.8824	13.9433	15.9917
25.7671	28.8769	13.9296	15.9455
24.7497	28.6844	13.8509	15.907
23.7274	28.6179	13.7989	15.848
22.9559	28.3611	13.7017	15.7988
22.3265	28.1336	13.5268	15.7579
21.8289	27.8635	13.2735	15.6835
21.4008	27.4906	12.9685	15.6214
20.9365	27.2471	12.58	15.5429
20.5497	26.9098	12.1219	15.4774
20.1601	26.6422	11.6596	15.4229
19.9833	26.3923	11.2206	15.3506
19.6747	26.1303	10.8413	15.2903
19.8071	26.1538	10.5253	15.2401
19.7562	27.503	10.2485	15.1848
19.7272	28.6139	10.0178	15.1522
19.8911	29.3785	9.82559	15.125
19.7994	29.653	9.73256	15.1158
19.6961	29.6803	9.65503	15.1081
19.7174	29.9448	9.57699	15.1017
19.6546	30.407	9.51196	15.1366
19.5351	30.8056	9.43091	15.1523
19.5162	31.9974	9.34994	15.2057
19.5272	32.3189	9.25559	15.2904
19.6036	33.1913	9.15011	15.3476
19.5329	34.5629	9.04878	15.4088
19.3531	35.9343	8.96434	15.4462
19.2301	37.1712	8.89397	15.4775
19.1143	38.4436	8.83533	15.5035
19.1789	39.2354	8.78646	15.4849
19.2058	39.734	8.74574	15.5366
19.188	40.257	8.7118	15.5259
19.1866	39.9809	8.71038	15.5304
19.2928	39.4823	8.73607	15.5477
19.3411	39.8592	8.75747	15.5351
19.4351	39.6763	8.76187	15.5113
19.4596	39.0135	8.81926	15.4645
19.4532	38.9581	8.93424	15.4256
19.4748	38.7374	9.15094	15.3797
19.4793	38.0834	9.47926	15.328
19.4562	37.3503	9.87375	15.2984
19.4235	36.5648	10.2159	15.2468
19.4097	35.6685	10.5951	15.2173
19.3982	34.7201	11.005	15.2061
19.3752	33.9432	11.3333	15.1968
19.7723	33.0943	11.6068	15.2696
20.2511	32.2257	11.6601	15.3437
21.1738	31.3944	11.6643	15.392
21.9293	30.6748	11.6543	15.4457
23.4722	30.1423	11.6863	15.4502
24.6506	29.7255	11.6189	15.4405
25.5519	29.7138	11.415	15.4324
25.8061	29.4892	11.2988	15.4257
25.9373	29.3155	11.2423	15.4738
25.8049	29.2245	11.2624	15.5004
25.3319	29.0277	11.3731	15.5495
24.884	29.0518	11.4922	15.5501
24.2959	28.9644	11.7527	15.5372
23.7387	28.7573	12.104	15.5264
23.1534	28.5041	12.3565	15.4906
22.5582	28.3871	12.6878	15.4204
22.0623	28.2225	13.0579	15.3888
21.7295	30.0328	13.6484	15.3759
21.3986	32.2666	14.2479	15.392
21.257	33.0671	14.8012	15.4591
21.2197	33.197	15.3429	15.5151
21.0946	34.3125	15.5525	15.5617
21.0709	34.9735	15.4989	15.6006
20.9974	34.7856	15.293	15.6464
20.7481	36.187	15.0006	15.6711
20.6344	37.0594	14.8375	15.6918
20.4591	38.3102	14.6613	15.7089
20.595	38.5466	14.4339	15.7233
20.574	39.5227	14.2175	15.7889
20.9057	40.3629	13.8625	15.8302
20.8329	40.1767	13.7011	15.9049
20.6916	39.6588	13.674	16.0209
20.7485	41.524	13.638	16.1041
20.581	42.165	13.6214	16.2272
20.334	42.4842	13.5135	16.3028
20.0207	42.9383	13.5177	16.3928
19.7596	42.5243	13.6017	16.4677
19.5689	41.454	13.7524	16.4899
19.504	40.6964	14.0122	16.4949
19.3693	40.0248	14.3496	16.4589
19.284	39.1562	14.7114	16.4153
19.2397	38.1906	14.8114	16.3791
19.2028	37.0367	14.7201	16.322
19.5481	36.2632	14.7515	16.261
19.6076	35.2694	14.7239	16.1968
19.6437	34.186	14.6606	16.1432
19.7812	33.2564	14.5005	16.112
19.9092	32.2533	14.3804	16.086
20.0159	31.498	14.2804	16.0644
20.2929	30.8552	14.2776	16.0329
20.9132	30.1046	14.3693	16.0201
21.3226	29.6	14.5532	16.0363
22.2414	29.1392	14.6661	16.0363
22.9533	28.8895	14.7737	16.0498
23.3988	28.6814	14.7155	16.061
23.8104	28.4946	14.5596	16.0704
23.8981	28.4732	14.376	16.0648
23.7967	28.4017	14.1155	16.0332
23.3764	28.3018	13.8851	15.9935
22.9589	28.1379	13.5452	15.9604
22.5439	28.552	13.1412	15.9328
22.0235	28.736	12.7239	15.9232
22.5568	32.0187	12.2821	15.8884
22.558	34.0559	11.8871	15.8728
22.3576	34.7731	11.5311	15.8464
22.4457	34.7663	11.2344	15.811
22.3311	34.4652	10.9737	15.7814
22.4237	33.9725	10.7162	15.7165
22.4605	33.3471	10.4747	15.6624
22.4509	33.0676	10.3407	15.6039
22.4429	33.0362	10.4841	15.6492
22.6377	33.3995	10.7514	15.848
22.8806	33.3799	11.1085	16.0406
23.486	34.2501	11.3254	16.1609
23.883	35.3781	11.3719	16.2745
24.5094	35.7003	11.2898	16.3691
24.7895	36.3852	11.1945	16.448
25.1708	36.9962	11.0613	16.5003
25.5422	37.3576	11.1116	16.5708
25.704	37.3096	11.14	16.6564
26.1611	38.4247	11.298	16.7411
26.6495	39.0853	11.5102	16.8117
27.07	39.7029	11.8214	16.8974
27.2592	40.6072	12.1344	16.9689
27.3228	43.335	12.3013	17.0284
27.3087	45.6888	12.3866	17.0914
27.3909	46.5221	12.4308	17.1037
27.4326	46.8405	12.3334	17.1407
27.3868	46.4879	12.2522	17.185
27.4023	46.1404	12.2114	17.3294
27.7241	45.3136	12.2982	17.4632
27.6834	44.3291	12.3841	17.6418
27.4749	43.5624	12.4153	17.7369
27.0728	43.0041	12.3339	17.7624
26.778	41.8807	12.5481	17.7971
26.6666	40.7834	12.7131	17.8663
26.3455	40.2853	12.8104	17.9106
26.1316	39.5076	12.8109	17.9206
25.9266	38.6312	12.865	17.9155
25.7019	37.7799	12.9101	17.9516
25.4341	37.2855	12.8268	17.8742
25.1707	36.6317	12.7439	17.7694
25.3272	35.9794	12.7286	17.7089
27.3246	35.7044	12.6487	17.578
29.2039	35.3679	12.4881	17.4151
29.7896	35.1814	12.4482	17.2659
29.7136	34.8514	12.4016	17.1013
29.3816	34.7242	12.4568	17.0045
29.0243	34.6853	12.3819	16.8029
28.4714	34.5454	12.2792	16.6483
27.8361	34.308	12.1801	16.4926
27.1455	33.9624	12.0707	16.3763
26.5296	33.5938	12.0199	16.2794
26.003	33.327	11.9506	16.1852
25.4836	32.9434	11.9064	16.1336
25.1448	33.0804	11.8829	16.104
25.0907	33.1543	11.7828	16.0794
25.0322	33.2831	11.8336	16.0722
25.2119	33.2829	11.876	16.1335
25.1063	33.4439	11.871	16.1442
25.1259	34.6392	11.84	16.1397
24.9407	35.0174	11.7739	16.1359
24.7863	35.7892	11.8128	16.1597
24.698	36.7816	11.8721	16.1526
24.4901	36.8699	12.0155	16.1198
24.29	36.6614	12.2693	16.1194
24.2038	36.4743	12.3868	16.1325
24.1857	36.3049	12.525	16.1568
24.1841	36.889	12.6268	16.1636
24.0752	37.8727	12.725	16.1693
23.9443	40.1967	12.9546	16.2144
23.8754	41.7036	13.0251	16.2116
23.7643	42.3818	13.1643	16.263
23.8598	43.8872	13.2267	16.2522
23.8856	44.3492	13.1981	16.2834
24.1085	45.2715	13.2414	16.3228
24.3212	45.4491	13.2237	16.3154
24.2836	45.2881	13.2225	16.3361
24.2925	45.2749	13.2886	16.2459
24.2059	44.7669	13.3033	16.2513
24.2143	44.0213	13.3291	16.2961
24.1676	44.1923	13.2297	16.2932
24.0481	43.7305	13.12	16.331
24.0022	43.5605	13.0017	16.376
23.8968	43.6472	12.8225	16.4
23.7956	43.5851	12.7538	16.4469
23.8858	43.2513	12.6563	16.4591
24.1356	42.2882	12.575	16.4693
24.4378	41.3378	12.5609	16.4912
24.7702	40.4519	12.4955	16.5094
25.0606	40.1031	12.4545	16.5247
25.3295	39.6243	12.3262	16.5373
25.4865	38.9568	12.2865	16.5748
25.4695	38.3871	12.3608	16.5791
24.5152	38.6644	12.3154	16.5961
23.2498	38.9627	12.3983	16.6103
21.8193	38.8352	12.5078	16.649
20.8018	38.4201	12.5721	16.641
21.1492	37.1474	12.5451	16.6208
21.3179	35.9122	12.4555	16.6578
22.5732	34.1039	12.3674	16.6751
26.2652	32.0328	12.2939	16.6762
27.7973	30.2264	12.2327	16.6636
28.2548	28.3987	12.2758	16.6531
27.9779	26.7413	12.2444	16.6578
27.7069	25.3869	12.1646	16.6483
27.3198	24.0569	12.0981	16.6269
26.3929	22.9754	12.0427	16.6629
25.3518	22.1144	12.0099	16.6794
24.2559	21.2492	11.9558	16.7066
23.0338	20.6087	11.9509	16.7426
22.0959	20.0751	12.0006	16.6921
21.0189	19.5766	12.0286	16.7306
19.9468	19.6179	12.0654	16.7761
19.2413	20.8342	12.0691	16.8275
18.4655	21.3374	12.0185	16.924
17.7786	21.3269	11.9629	16.9641
17.0854	21.1302	11.9435	17.0245
16.4942	20.8454	11.981	17.0613
15.733	20.4603	12.0257	17.0785
15.0986	20.1528	12.1166	17.0795
14.6774	20.2323	12.1521	17.0534
14.313	21.1045	12.2892	17.0854
14.0093	21.3478	12.4168	17.0987
13.6488	21.4296	12.55	17.0828
[truncated: 6,800 more rows]
