# Supplementary material for: Active triggering control of pneumatic rehabilitation gloves based on surface electromyography sensors
Source: PeerJ Comput Sci. 2021 Apr 19;7:e448. doi: 10.7717/peerj-cs.448 (PMC8064233; doi:10.7717/peerj-cs.448)
Supplement: Supplemental Information 6 [file peerj-cs-07-448-s006.zip]

Archive with 94 entries (85 files):
- Neural/
- Neural/Neuralfirst/
- Neural/Neuralfirst/Neuralfirst.pro
- Neural/Neuralfirst/Neuralfirst.pro.user
- Neural/Neuralfirst/Neuralfirst.pro.user.20
- Neural/Neuralfirst/Neuralfirst.pro.user.4.8-pre1
- Neural/Neuralfirst/excelengine.cpp
- Neural/Neuralfirst/excelengine.h
- Neural/Neuralfirst/main.cpp
- Neural/Neuralfirst/mainwindow.cpp
- Neural/Neuralfirst/mainwindow.h
- Neural/Neuralfirst/mainwindow.ui
- Neural/Neuralfirst/shou1.xlsx
- Neural/build-Neuralfirst-Desktop_Qt_5_9_7_MinGW_32bit-Debug/
- Neural/build-Neuralfirst-Desktop_Qt_5_9_7_MinGW_32bit-Debug/.qmake.stash
- Neural/build-Neuralfirst-Desktop_Qt_5_9_7_MinGW_32bit-Debug/Makefile
- Neural/build-Neuralfirst-Desktop_Qt_5_9_7_MinGW_32bit-Debug/Makefile.Debug
- Neural/build-Neuralfirst-Desktop_Qt_5_9_7_MinGW_32bit-Debug/Makefile.Release
- Neural/build-Neuralfirst-Desktop_Qt_5_9_7_MinGW_32bit-Debug/debug/
- Neural/build-Neuralfirst-Desktop_Qt_5_9_7_MinGW_32bit-Debug/debug/Neuralfirst.exe
- Neural/build-Neuralfirst-Desktop_Qt_5_9_7_MinGW_32bit-Debug/debug/excelengine.o
- Neural/build-Neuralfirst-Desktop_Qt_5_9_7_MinGW_32bit-Debug/debug/form1.o
- Neural/build-Neuralfirst-Desktop_Qt_5_9_7_MinGW_32bit-Debug/debug/form10.o
- Neural/build-Neuralfirst-Desktop_Qt_5_9_7_MinGW_32bit-Debug/debug/form2.o
- Neural/build-Neuralfirst-Desktop_Qt_5_9_7_MinGW_32bit-Debug/debug/form3.o
- Neural/build-Neuralfirst-Desktop_Qt_5_9_7_MinGW_32bit-Debug/debug/form4.o
- Neural/build-Neuralfirst-Desktop_Qt_5_9_7_MinGW_32bit-Debug/debug/form5.o
- Neural/build-Neuralfirst-Desktop_Qt_5_9_7_MinGW_32bit-Debug/debug/form6.o
- Neural/build-Neuralfirst-Desktop_Qt_5_9_7_MinGW_32bit-Debug/debug/form7.o
- Neural/build-Neuralfirst-Desktop_Qt_5_9_7_MinGW_32bit-Debug/debug/form8.o
- Neural/build-Neuralfirst-Desktop_Qt_5_9_7_MinGW_32bit-Debug/debug/form9.o
- Neural/build-Neuralfirst-Desktop_Qt_5_9_7_MinGW_32bit-Debug/debug/main.o
- Neural/build-Neuralfirst-Desktop_Qt_5_9_7_MinGW_32bit-Debug/debug/mainwindow.o
- Neural/build-Neuralfirst-Desktop_Qt_5_9_7_MinGW_32bit-Debug/debug/moc_excelengine.cpp
- Neural/build-Neuralfirst-Desktop_Qt_5_9_7_MinGW_32bit-Debug/debug/moc_excelengine.o
- Neural/build-Neuralfirst-Desktop_Qt_5_9_7_MinGW_32bit-Debug/debug/moc_form1.cpp
- Neural/build-Neuralfirst-Desktop_Qt_5_9_7_MinGW_32bit-Debug/debug/moc_form1.o
- Neural/build-Neuralfirst-Desktop_Qt_5_9_7_MinGW_32bit-Debug/debug/moc_form10.cpp
- Neural/build-Neuralfirst-Desktop_Qt_5_9_7_MinGW_32bit-Debug/debug/moc_form10.o
- Neural/build-Neuralfirst-Desktop_Qt_5_9_7_MinGW_32bit-Debug/debug/moc_form2.cpp
- Neural/build-Neuralfirst-Desktop_Qt_5_9_7_MinGW_32bit-Debug/debug/moc_form2.o
- Neural/build-Neuralfirst-Desktop_Qt_5_9_7_MinGW_32bit-Debug/debug/moc_form3.cpp
- Neural/build-Neuralfirst-Desktop_Qt_5_9_7_MinGW_32bit-Debug/debug/moc_form3.o
- Neural/build-Neuralfirst-Desktop_Qt_5_9_7_MinGW_32bit-Debug/debug/moc_form4.cpp
- Neural/build-Neuralfirst-Desktop_Qt_5_9_7_MinGW_32bit-Debug/debug/moc_form4.o
- Neural/build-Neuralfirst-Desktop_Qt_5_9_7_MinGW_32bit-Debug/debug/moc_form5.cpp
- Neural/build-Neuralfirst-Desktop_Qt_5_9_7_MinGW_32bit-Debug/debug/moc_form5.o
- Neural/build-Neuralfirst-Desktop_Qt_5_9_7_MinGW_32bit-Debug/debug/moc_form6.cpp
- Neural/build-Neuralfirst-Desktop_Qt_5_9_7_MinGW_32bit-Debug/debug/moc_form6.o
- Neural/build-Neuralfirst-Desktop_Qt_5_9_7_MinGW_32bit-Debug/debug/moc_form7.cpp
- Neural/build-Neuralfirst-Desktop_Qt_5_9_7_MinGW_32bit-Debug/debug/moc_form7.o
- Neural/build-Neuralfirst-Desktop_Qt_5_9_7_MinGW_32bit-Debug/debug/moc_form8.cpp
- Neural/build-Neuralfirst-Desktop_Qt_5_9_7_MinGW_32bit-Debug/debug/moc_form8.o
- Neural/build-Neuralfirst-Desktop_Qt_5_9_7_MinGW_32bit-Debug/debug/moc_form9.cpp
- Neural/build-Neuralfirst-Desktop_Qt_5_9_7_MinGW_32bit-Debug/debug/moc_form9.o
- Neural/build-Neuralfirst-Desktop_Qt_5_9_7_MinGW_32bit-Debug/debug/moc_mainwindow.cpp
- Neural/build-Neuralfirst-Desktop_Qt_5_9_7_MinGW_32bit-Debug/debug/moc_mainwindow.o
- Neural/build-Neuralfirst-Desktop_Qt_5_9_7_MinGW_32bit-Debug/debug/moc_predefs.h
- Neural/build-Neuralfirst-Desktop_Qt_5_9_7_MinGW_32bit-Debug/object_script.Neuralfirst.Debug
- Neural/build-Neuralfirst-Desktop_Qt_5_9_7_MinGW_32bit-Debug/object_script.Neuralfirst.Release
- Neural/build-Neuralfirst-Desktop_Qt_5_9_7_MinGW_32bit-Debug/release/
- Neural/build-Neuralfirst-Desktop_Qt_5_9_7_MinGW_32bit-Debug/ui_form1.h
- Neural/build-Neuralfirst-Desktop_Qt_5_9_7_MinGW_32bit-Debug/ui_form10.h
- Neural/build-Neuralfirst-Desktop_Qt_5_9_7_MinGW_32bit-Debug/ui_form2.h
- Neural/build-Neuralfirst-Desktop_Qt_5_9_7_MinGW_32bit-Debug/ui_form3.h
- Neural/build-Neuralfirst-Desktop_Qt_5_9_7_MinGW_32bit-Debug/ui_form4.h
- Neural/build-Neuralfirst-Desktop_Qt_5_9_7_MinGW_32bit-Debug/ui_form5.h
- Neural/build-Neuralfirst-Desktop_Qt_5_9_7_MinGW_32bit-Debug/ui_form6.h
- Neural/build-Neuralfirst-Desktop_Qt_5_9_7_MinGW_32bit-Debug/ui_form7.h
- Neural/build-Neuralfirst-Desktop_Qt_5_9_7_MinGW_32bit-Debug/ui_form8.h
- Neural/build-Neuralfirst-Desktop_Qt_5_9_7_MinGW_32bit-Debug/ui_form9.h
- Neural/build-Neuralfirst-Desktop_Qt_5_9_7_MinGW_32bit-Debug/ui_mainwindow.h
- Neural/build-useexcel-Desktop_Qt_5_9_7_MinGW_32bit-Debug/
- Neural/build-useexcel-Desktop_Qt_5_9_7_MinGW_32bit-Debug/.qmake.stash
- Neural/build-useexcel-Desktop_Qt_5_9_7_MinGW_32bit-Debug/Makefile
- Neural/build-useexcel-Desktop_Qt_5_9_7_MinGW_32bit-Debug/Makefile.Debug
- Neural/build-useexcel-Desktop_Qt_5_9_7_MinGW_32bit-Debug/Makefile.Release
- Neural/build-useexcel-Desktop_Qt_5_9_7_MinGW_32bit-Debug/debug/
- Neural/build-useexcel-Desktop_Qt_5_9_7_MinGW_32bit-Debug/debug/main.o
- Neural/build-useexcel-Desktop_Qt_5_9_7_MinGW_32bit-Debug/debug/mainwindow.o
- Neural/build-useexcel-Desktop_Qt_5_9_7_MinGW_32bit-Debug/debug/moc_mainwindow.cpp
- Neural/build-useexcel-Desktop_Qt_5_9_7_MinGW_32bit-Debug/debug/moc_mainwindow.o
- Neural/build-useexcel-Desktop_Qt_5_9_7_MinGW_32bit-Debug/debug/moc_predefs.h
- Neural/build-useexcel-Desktop_Qt_5_9_7_MinGW_32bit-Debug/debug/useexcel.exe
- Neural/build-useexcel-Desktop_Qt_5_9_7_MinGW_32bit-Debug/release/
- Neural/build-useexcel-Desktop_Qt_5_9_7_MinGW_32bit-Debug/ui_mainwindow.h
- Neural/useexcel/
- Neural/useexcel/main.cpp
- Neural/useexcel/mainwindow.cpp
- Neural/useexcel/mainwindow.h
- Neural/useexcel/mainwindow.ui
- Neural/useexcel/shou1.xlsx
- Neural/useexcel/useexcel.pro
- Neural/useexcel/useexcel.pro.user
