# Supplementary material for: Active triggering control of pneumatic rehabilitation gloves based on surface electromyography sensors
Source: PeerJ Comput Sci. 2021 Apr 19;7:e448. doi: 10.7717/peerj-cs.448 (PMC8064233; doi:10.7717/peerj-cs.448)
Supplement: Supplemental Information 6 [file peerj-cs-07-448-s006.zip › Neural/Neuralfirst/Neuralfirst.pro.user]

<?xml version="1.0" encoding="UTF-8"?>
<!DOCTYPE QtCreatorProject>
<!-- Written by QtCreator 4.7.1, 2020-12-21T21:16:33. -->
<qtcreator>
 <data>
  <variable>EnvironmentId</variable>
  <value type="QByteArray">{c2a274a2-6394-4277-9306-05f55f430610}</value>
 </data>
 <data>
  <variable>ProjectExplorer.Project.ActiveTarget</variable>
  <value type="int">0</value>
 </data>
 <data>
  <variable>ProjectExplorer.Project.EditorSettings</variable>
  <valuemap type="QVariantMap">
   <value type="bool" key="EditorConfiguration.AutoIndent">true</value>
   <value type="bool" key="EditorConfiguration.AutoSpacesForTabs">false</value>
   <value type="bool" key="EditorConfiguration.CamelCaseNavigation">true</value>
   <valuemap type="QVariantMap" key="EditorConfiguration.CodeStyle.0">
    <value type="QString" key="language">Cpp</value>
    <valuemap type="QVariantMap" key="value">
     <value type="QByteArray" key="CurrentPreferences">CppGlobal</value>
    </valuemap>
   </valuemap>
   <valuemap type="QVariantMap" key="EditorConfiguration.CodeStyle.1">
    <value type="QString" key="language">QmlJS</value>
    <valuemap type="QVariantMap" key="value">
     <value type="QByteArray" key="CurrentPreferences">QmlJSGlobal</value>
    </valuemap>
   </valuemap>
   <value type="int" key="EditorConfiguration.CodeStyle.Count">2</value>
   <value type="QByteArray" key="EditorConfiguration.Codec">UTF-8</value>
   <value type="bool" key="EditorConfiguration.ConstrainTooltips">false</value>
   <value type="int" key="EditorConfiguration.IndentSize">4</value>
   <value type="bool" key="EditorConfiguration.KeyboardTooltips">false</value>
   <value type="int" key="EditorConfiguration.MarginColumn">80</value>
   <value type="bool" key="EditorConfiguration.MouseHiding">true</value>
   <value type="bool" key="EditorConfiguration.MouseNavigation">true</value>
   <value type="int" key="EditorConfiguration.PaddingMode">1</value>
   <value type="bool" key="EditorConfiguration.ScrollWheelZooming">true</value>
   <value type="bool" key="EditorConfiguration.ShowMargin">false</value>
   <value type="int" key="EditorConfiguration.SmartBackspaceBehavior">0</value>
   <value type="bool" key="EditorConfiguration.SmartSelectionChanging">true</value>
   <value type="bool" key="EditorConfiguration.SpacesForTabs">true</value>
   <value type="int" key="EditorConfiguration.TabKeyBehavior">0</value>
   <value type="int" key="EditorConfiguration.TabSize">8</value>
   <value type="bool" key="EditorConfiguration.UseGlobal">true</value>
   <value type="int" key="EditorConfiguration.Utf8BomBehavior">1</value>
   <value type="bool" key="EditorConfiguration.addFinalNewLine">true</value>
   <value type="bool" key="EditorConfiguration.cleanIndentation">true</value>
   <value type="bool" key="EditorConfiguration.cleanWhitespace">true</value>
   <value type="bool" key="EditorConfiguration.inEntireDocument">false</value>
  </valuemap>
 </data>
 <data>
  <variable>ProjectExplorer.Project.PluginSettings</variable>
  <valuemap type="QVariantMap">
   <valuelist type="QVariantList" key="ClangCodeModel.CustomCommandLineKey">
    <value type="QString">-fno-delayed-template-parsing</value>
   </valuelist>
   <value type="bool" key="ClangCodeModel.UseGlobalConfig">true</value>
  </valuemap>
 </data>
 <data>
  <variable>ProjectExplorer.Project.Target.0</variable>
  <valuemap type="QVariantMap">
   <value type="QString" key="ProjectExplorer.ProjectConfiguration.DefaultDisplayName">Desktop Qt 5.9.7 MinGW 32bit</value>
   <value type="QString" key="ProjectExplorer.ProjectConfiguration.DisplayName">Desktop Qt 5.9.7 MinGW 32bit</value>
   <value type="QString" key="ProjectExplorer.ProjectConfiguration.Id">qt.qt5.597.win32_mingw53_kit</value>
   <value type="int" key="ProjectExplorer.Target.ActiveBuildConfiguration">0</value>
   <value type="int" key="ProjectExplorer.Target.ActiveDeployConfiguration">0</value>
   <value type="int" key="ProjectExplorer.Target.ActiveRunConfiguration">0</value>
   <valuemap type="QVariantMap" key="ProjectExplorer.Target.BuildConfiguration.0">
    <value type="QString" key="ProjectExplorer.BuildConfiguration.BuildDirectory">D:/QT/data/Neural/build-Neuralfirst-Desktop_Qt_5_9_7_MinGW_32bit-Debug</value>
    <valuemap type="QVariantMap" key="ProjectExplorer.BuildConfiguration.BuildStepList.0">
     <valuemap type="QVariantMap" key="ProjectExplorer.BuildStepList.Step.0">
      <value type="bool" key="ProjectExplorer.BuildStep.Enabled">true</value>
      <value type="QString" key="ProjectExplorer.ProjectConfiguration.DefaultDisplayName">qmake</value>
      <value type="QString" key="ProjectExplorer.ProjectConfiguration.DisplayName"></value>
      <value type="QString" key="ProjectExplorer.ProjectConfiguration.Id">QtProjectManager.QMakeBuildStep</value>
      <value type="bool" key="QtProjectManager.QMakeBuildStep.LinkQmlDebuggingLibrary">true</value>
      <value type="QString" key="QtProjectManager.QMakeBuildStep.QMakeArguments"></value>
      <value type="bool" key="QtProjectManager.QMakeBuildStep.QMakeForced">false</value>
      <value type="bool" key="QtProjectManager.QMakeBuildStep.SeparateDebugInfo">false</value>
      <value type="bool" key="QtProjectManager.QMakeBuildStep.UseQtQuickCompiler">false</value>
     </valuemap>
     <valuemap type="QVariantMap" key="ProjectExplorer.BuildStepList.Step.1">
      <value type="bool" key="ProjectExplorer.BuildStep.Enabled">true</value>
      <value type="QString" key="ProjectExplorer.ProjectConfiguration.DefaultDisplayName">Make</value>
      <value type="QString" key="ProjectExplorer.ProjectConfiguration.DisplayName"></value>
      <value type="QString" key="ProjectExplorer.ProjectConfiguration.Id">Qt4ProjectManager.MakeStep</value>
      <valuelist type="QVariantList" key="Qt4ProjectManager.MakeStep.AutomaticallyAddedMakeArguments"/>
      <value type="bool" key="Qt4ProjectManager.MakeStep.Clean">false</value>
      <value type="QString" key="Qt4ProjectManager.MakeStep.MakeArguments"></value>
      <value type="QString" key="Qt4ProjectManager.MakeStep.MakeCommand"></value>
     </valuemap>
     <value type="int" key="ProjectExplorer.BuildStepList.StepsCount">2</value>
     <value type="QString" key="ProjectExplorer.ProjectConfiguration.DefaultDisplayName">Build</value>
     <value type="QString" key="ProjectExplorer.ProjectConfiguration.DisplayName"></value>
     <value type="QString" key="ProjectExplorer.ProjectConfiguration.Id">ProjectExplorer.BuildSteps.Build</value>
    </valuemap>
    <valuemap type="QVariantMap" key="ProjectExplorer.BuildConfiguration.BuildStepList.1">
     <valuemap type="QVariantMap" key="ProjectExplorer.BuildStepList.Step.0">
      <value type="bool" key="ProjectExplorer.BuildStep.Enabled">true</value>
      <value type="QString" key="ProjectExplorer.ProjectConfiguration.DefaultDisplayName">Make</value>
      <value type="QString" key="ProjectExplorer.ProjectConfiguration.DisplayName"></value>
      <value type="QString" key="ProjectExplorer.ProjectConfiguration.Id">Qt4ProjectManager.MakeStep</value>
      <valuelist type="QVariantList" key="Qt4ProjectManager.MakeStep.AutomaticallyAddedMakeArguments"/>
      <value type="bool" key="Qt4ProjectManager.MakeStep.Clean">true</value>
      <value type="QString" key="Qt4ProjectManager.MakeStep.MakeArguments">clean</value>
      <value type="QString" key="Qt4ProjectManager.MakeStep.MakeCommand"></value>
     </valuemap>
     <value type="int" key="ProjectExplorer.BuildStepList.StepsCount">1</value>
     <value type="QString" key="ProjectExplorer.ProjectConfiguration.DefaultDisplayName">Clean</value>
     <value type="QString" key="ProjectExplorer.ProjectConfiguration.DisplayName"></value>
     <value type="QString" key="ProjectExplorer.ProjectConfiguration.Id">ProjectExplorer.BuildSteps.Clean</value>
    </valuemap>
    <value type="int" key="ProjectExplorer.BuildConfiguration.BuildStepListCount">2</value>
    <value type="bool" key="ProjectExplorer.BuildConfiguration.ClearSystemEnvironment">false</value>
    <valuelist type="QVariantList" key="ProjectExplorer.BuildConfiguration.UserEnvironmentChanges"/>
    <value type="QString" key="ProjectExplorer.ProjectConfiguration.DefaultDisplayName">Debug</value>
    <value type="QString" key="ProjectExplorer.ProjectConfiguration.DisplayName">Debug</value>
    <value type="QString" key="ProjectExplorer.ProjectConfiguration.Id">Qt4ProjectManager.Qt4BuildConfiguration</value>
    <value type="int" key="Qt4ProjectManager.Qt4BuildConfiguration.BuildConfiguration">2</value>
    <value type="bool" key="Qt4ProjectManager.Qt4BuildConfiguration.UseShadowBuild">true</value>
   </valuemap>
   <valuemap type="QVariantMap" key="ProjectExplorer.Target.BuildConfiguration.1">
    <value type="QString" key="ProjectExplorer.BuildConfiguration.BuildDirectory">D:/QT/data/Neural/build-Neuralfirst-Desktop_Qt_5_9_7_MinGW_32bit-Release</value>
    <valuemap type="QVariantMap" key="ProjectExplorer.BuildConfiguration.BuildStepList.0">
     <valuemap type="QVariantMap" key="ProjectExplorer.BuildStepList.Step.0">
      <value type="bool" key="ProjectExplorer.BuildStep.Enabled">true</value>
      <value type="QString" key="ProjectExplorer.ProjectConfiguration.DefaultDisplayName">qmake</value>
      <value type="QString" key="ProjectExplorer.ProjectConfiguration.DisplayName"></value>
      <value type="QString" key="ProjectExplorer.ProjectConfiguration.Id">QtProjectManager.QMakeBuildStep</value>
      <value type="bool" key="QtProjectManager.QMakeBuildStep.LinkQmlDebuggingLibrary">false</value>
      <value type="QString" key="QtProjectManager.QMakeBuildStep.QMakeArguments"></value>
      <value type="bool" key="QtProjectManager.QMakeBuildStep.QMakeForced">false</value>
      <value type="bool" key="QtProjectManager.QMakeBuildStep.SeparateDebugInfo">false</value>
      <value type="bool" key="QtProjectManager.QMakeBuildStep.UseQtQuickCompiler">false</value>
     </valuemap>
     <valuemap type="QVariantMap" key="ProjectExplorer.BuildStepList.Step.1">
      <value type="bool" key="ProjectExplorer.BuildStep.Enabled">true</value>
      <value type="QString" key="ProjectExplorer.ProjectConfiguration.DefaultDisplayName">Make</value>
      <value type="QString" key="ProjectExplorer.ProjectConfiguration.DisplayName"></value>
      <value type="QString" key="ProjectExplorer.ProjectConfiguration.Id">Qt4ProjectManager.MakeStep</value>
      <valuelist type="QVariantList" key="Qt4ProjectManager.MakeStep.AutomaticallyAddedMakeArguments"/>
      <value type="bool" key="Qt4ProjectManager.MakeStep.Clean">false</value>
      <value type="QString" key="Qt4ProjectManager.MakeStep.MakeArguments"></value>
      <value type="QString" key="Qt4ProjectManager.MakeStep.MakeCommand"></value>
     </valuemap>
     <value type="int" key="ProjectExplorer.BuildStepList.StepsCount">2</value>
     <value type="QString" key="ProjectExplorer.ProjectConfiguration.DefaultDisplayName">Build</value>
     <value type="QString" key="ProjectExplorer.ProjectConfiguration.DisplayName"></value>
     <value type="QString" key="ProjectExplorer.ProjectConfiguration.Id">ProjectExplorer.BuildSteps.Build</value>
    </valuemap>
    <valuemap type="QVariantMap" key="ProjectExplorer.BuildConfiguration.BuildStepList.1">
     <valuemap type="QVariantMap" key="ProjectExplorer.BuildStepList.Step.0">
      <value type="bool" key="ProjectExplorer.BuildStep.Enabled">true</value>
      <value type="QString" key="ProjectExplorer.ProjectConfiguration.DefaultDisplayName">Make</value>
      <value type="QString" key="ProjectExplorer.ProjectConfiguration.DisplayName"></value>
      <value type="QString" key="ProjectExplorer.ProjectConfiguration.Id">Qt4ProjectManager.MakeStep</value>
      <valuelist type="QVariantList" key="Qt4ProjectManager.MakeStep.AutomaticallyAddedMakeArguments"/>
      <value type="bool" key="Qt4ProjectManager.MakeStep.Clean">true</value>
      <value type="QString" key="Qt4ProjectManager.MakeStep.MakeArguments">clean</value>
      <value type="QString" key="Qt4ProjectManager.MakeStep.MakeCommand"></value>
     </valuemap>
     <value type="int" key="ProjectExplorer.BuildStepList.StepsCount">1</value>
     <value type="QString" key="ProjectExplorer.ProjectConfiguration.DefaultDisplayName">Clean</value>
     <value type="QString" key="ProjectExplorer.ProjectConfiguration.DisplayName"></value>
     <value type="QString" key="ProjectExplorer.ProjectConfiguration.Id">ProjectExplorer.BuildSteps.Clean</value>
    </valuemap>
    <value type="int" key="ProjectExplorer.BuildConfiguration.BuildStepListCount">2</value>
    <value type="bool" key="ProjectExplorer.BuildConfiguration.ClearSystemEnvironment">false</value>
    <valuelist type="QVariantList" key="ProjectExplorer.BuildConfiguration.UserEnvironmentChanges"/>
    <value type="QString" key="ProjectExplorer.ProjectConfiguration.DefaultDisplayName">Release</value>
    <value type="QString" key="ProjectExplorer.ProjectConfiguration.DisplayName">Release</value>
    <value type="QString" key="ProjectExplorer.ProjectConfiguration.Id">Qt4ProjectManager.Qt4BuildConfiguration</value>
    <value type="int" key="Qt4ProjectManager.Qt4BuildConfiguration.BuildConfiguration">0</value>
    <value type="bool" key="Qt4ProjectManager.Qt4BuildConfiguration.UseShadowBuild">true</value>
   </valuemap>
   <valuemap type="QVariantMap" key="ProjectExplorer.Target.BuildConfiguration.2">
    <value type="QString" key="ProjectExplorer.BuildConfiguration.BuildDirectory">D:/QT/data/Neural/build-Neuralfirst-Desktop_Qt_5_9_7_MinGW_32bit-Profile</value>
    <valuemap type="QVariantMap" key="ProjectExplorer.BuildConfiguration.BuildStepList.0">
     <valuemap type="QVariantMap" key="ProjectExplorer.BuildStepList.Step.0">
      <value type="bool" key="ProjectExplorer.BuildStep.Enabled">true</value>
      <value type="QString" key="ProjectExplorer.ProjectConfiguration.DefaultDisplayName">qmake</value>
      <value type="QString" key="ProjectExplorer.ProjectConfiguration.DisplayName"></value>
      <value type="QString" key="ProjectExplorer.ProjectConfiguration.Id">QtProjectManager.QMakeBuildStep</value>
      <value type="bool" key="QtProjectManager.QMakeBuildStep.LinkQmlDebuggingLibrary">true</value>
      <value type="QString" key="QtProjectManager.QMakeBuildStep.QMakeArguments"></value>
      <value type="bool" key="QtProjectManager.QMakeBuildStep.QMakeForced">false</value>
      <value type="bool" key="QtProjectManager.QMakeBuildStep.SeparateDebugInfo">true</value>
      <value type="bool" key="QtProjectManager.QMakeBuildStep.UseQtQuickCompiler">false</value>
     </valuemap>
     <valuemap type="QVariantMap" key="ProjectExplorer.BuildStepList.Step.1">
      <value type="bool" key="ProjectExplorer.BuildStep.Enabled">true</value>
      <value type="QString" key="ProjectExplorer.ProjectConfiguration.DefaultDisplayName">Make</value>
      <value type="QString" key="ProjectExplorer.ProjectConfiguration.DisplayName"></value>
      <value type="QString" key="ProjectExplorer.ProjectConfiguration.Id">Qt4ProjectManager.MakeStep</value>
      <valuelist type="QVariantList" key="Qt4ProjectManager.MakeStep.AutomaticallyAddedMakeArguments"/>
      <value type="bool" key="Qt4ProjectManager.MakeStep.Clean">false</value>
      <value type="QString" key="Qt4ProjectManager.MakeStep.MakeArguments"></value>
      <value type="QString" key="Qt4ProjectManager.MakeStep.MakeCommand"></value>
     </valuemap>
     <value type="int" key="ProjectExplorer.BuildStepList.StepsCount">2</value>
     <value type="QString" key="ProjectExplorer.ProjectConfiguration.DefaultDisplayName">Build</value>
     <value type="QString" key="ProjectExplorer.ProjectConfiguration.DisplayName"></value>
     <value type="QString" key="ProjectExplorer.ProjectConfiguration.Id">ProjectExplorer.BuildSteps.Build</value>
    </valuemap>
    <valuemap type="QVariantMap" key="ProjectExplorer.BuildConfiguration.BuildStepList.1">
     <valuemap type="QVariantMap" key="ProjectExplorer.BuildStepList.Step.0">
      <value type="bool" key="ProjectExplorer.BuildStep.Enabled">true</value>
      <value type="QString" key="ProjectExplorer.ProjectConfiguration.DefaultDisplayName">Make</value>
      <value type="QString" key="ProjectExplorer.ProjectConfiguration.DisplayName"></value>
      <value type="QString" key="ProjectExplorer.ProjectConfiguration.Id">Qt4ProjectManager.MakeStep</value>
      <valuelist type="QVariantList" key="Qt4ProjectManager.MakeStep.AutomaticallyAddedMakeArguments"/>
      <value type="bool" key="Qt4ProjectManager.MakeStep.Clean">true</value>
      <value type="QString" key="Qt4ProjectManager.MakeStep.MakeArguments">clean</value>
      <value type="QString" key="Qt4ProjectManager.MakeStep.MakeCommand"></value>
     </valuemap>
     <value type="int" key="ProjectExplorer.BuildStepList.StepsCount">1</value>
     <value type="QString" key="ProjectExplorer.ProjectConfiguration.DefaultDisplayName">Clean</value>
     <value type="QString" key="ProjectExplorer.ProjectConfiguration.DisplayName"></value>
     <value type="QString" key="ProjectExplorer.ProjectConfiguration.Id">ProjectExplorer.BuildSteps.Clean</value>
    </valuemap>
    <value type="int" key="ProjectExplorer.BuildConfiguration.BuildStepListCount">2</value>
    <value type="bool" key="ProjectExplorer.BuildConfiguration.ClearSystemEnvironment">false</value>
    <valuelist type="QVariantList" key="ProjectExplorer.BuildConfiguration.UserEnvironmentChanges"/>
    <value type="QString" key="ProjectExplorer.ProjectConfiguration.DefaultDisplayName">Profile</value>
    <value type="QString" key="ProjectExplorer.ProjectConfiguration.DisplayName">Profile</value>
    <value type="QString" key="ProjectExplorer.ProjectConfiguration.Id">Qt4ProjectManager.Qt4BuildConfiguration</value>
    <value type="int" key="Qt4ProjectManager.Qt4BuildConfiguration.BuildConfiguration">0</value>
    <value type="bool" key="Qt4ProjectManager.Qt4BuildConfiguration.UseShadowBuild">true</value>
   </valuemap>
   <value type="int" key="ProjectExplorer.Target.BuildConfigurationCount">3</value>
   <valuemap type="QVariantMap" key="ProjectExplorer.Target.DeployConfiguration.0">
    <valuemap type="QVariantMap" key="ProjectExplorer.BuildConfiguration.BuildStepList.0">
     <value type="int" key="ProjectExplorer.BuildStepList.StepsCount">0</value>
     <value type="QString" key="ProjectExplorer.ProjectConfiguration.DefaultDisplayName">部署</value>
     <value type="QString" key="ProjectExplorer.ProjectConfiguration.DisplayName"></value>
     <value type="QString" key="ProjectExplorer.ProjectConfiguration.Id">ProjectExplorer.BuildSteps.Deploy</value>
    </valuemap>
    <value type="int" key="ProjectExplorer.BuildConfiguration.BuildStepListCount">1</value>
    <value type="QString" key="ProjectExplorer.ProjectConfiguration.DefaultDisplayName">Deploy Configuration</value>
    <value type="QString" key="ProjectExplorer.ProjectConfiguration.DisplayName"></value>
    <value type="QString" key="ProjectExplorer.ProjectConfiguration.Id">ProjectExplorer.DefaultDeployConfiguration</value>
   </valuemap>
   <value type="int" key="ProjectExplorer.Target.DeployConfigurationCount">1</value>
   <valuemap type="QVariantMap" key="ProjectExplorer.Target.PluginSettings"/>
   <valuemap type="QVariantMap" key="ProjectExplorer.Target.RunConfiguration.0">
    <value type="bool" key="Analyzer.QmlProfiler.AggregateTraces">false</value>
    <value type="bool" key="Analyzer.QmlProfiler.FlushEnabled">false</value>
    <value type="uint" key="Analyzer.QmlProfiler.FlushInterval">1000</value>
    <value type="QString" key="Analyzer.QmlProfiler.LastTraceFile"></value>
    <value type="bool" key="Analyzer.QmlProfiler.Settings.UseGlobalSettings">true</value>
    <valuelist type="QVariantList" key="Analyzer.Valgrind.AddedSuppressionFiles"/>
    <value type="bool" key="Analyzer.Valgrind.Callgrind.CollectBusEvents">false</value>
    <value type="bool" key="Analyzer.Valgrind.Callgrind.CollectSystime">false</value>
    <value type="bool" key="Analyzer.Valgrind.Callgrind.EnableBranchSim">false</value>
    <value type="bool" key="Analyzer.Valgrind.Callgrind.EnableCacheSim">false</value>
    <value type="bool" key="Analyzer.Valgrind.Callgrind.EnableEventToolTips">true</value>
    <value type="double" key="Analyzer.Valgrind.Callgrind.MinimumCostRatio">0.01</value>
    <value type="double" key="Analyzer.Valgrind.Callgrind.VisualisationMinimumCostRatio">10</value>
    <value type="bool" key="Analyzer.Valgrind.FilterExternalIssues">true</value>
    <value type="int" key="Analyzer.Valgrind.LeakCheckOnFinish">1</value>
    <value type="int" key="Analyzer.Valgrind.NumCallers">25</value>
    <valuelist type="QVariantList" key="Analyzer.Valgrind.RemovedSuppressionFiles"/>
    <value type="int" key="Analyzer.Valgrind.SelfModifyingCodeDetection">1</value>
    <value type="bool" key="Analyzer.Valgrind.Settings.UseGlobalSettings">true</value>
    <value type="bool" key="Analyzer.Valgrind.ShowReachable">false</value>
    <value type="bool" key="Analyzer.Valgrind.TrackOrigins">true</value>
    <value type="QString" key="Analyzer.Valgrind.ValgrindExecutable">valgrind</value>
    <valuelist type="QVariantList" key="Analyzer.Valgrind.VisibleErrorKinds">
     <value type="int">0</value>
     <value type="int">1</value>
     <value type="int">2</value>
     <value type="int">3</value>
     <value type="int">4</value>
     <value type="int">5</value>
     <value type="int">6</value>
     <value type="int">7</value>
     <value type="int">8</value>
     <value type="int">9</value>
     <value type="int">10</value>
     <value type="int">11</value>
     <value type="int">12</value>
     <value type="int">13</value>
     <value type="int">14</value>
    </valuelist>
    <value type="int" key="PE.EnvironmentAspect.Base">2</value>
    <valuelist type="QVariantList" key="PE.EnvironmentAspect.Changes"/>
    <value type="QString" key="ProjectExplorer.ProjectConfiguration.DefaultDisplayName">Neuralfirst</value>
    <value type="QString" key="ProjectExplorer.ProjectConfiguration.DisplayName"></value>
    <value type="QString" key="ProjectExplorer.ProjectConfiguration.Id">Qt4ProjectManager.Qt4RunConfiguration:D:/QT/data/Neural/Neuralfirst/Neuralfirst.pro</value>
    <value type="bool" key="QmakeProjectManager.QmakeRunConfiguration.UseLibrarySearchPath">true</value>
    <value type="QString" key="Qt4ProjectManager.Qt4RunConfiguration.CommandLineArguments"></value>
    <value type="QString" key="Qt4ProjectManager.Qt4RunConfiguration.ProFile">Neuralfirst.pro</value>
    <value type="QString" key="Qt4ProjectManager.Qt4RunConfiguration.UserWorkingDirectory"></value>
    <value type="QString" key="Qt4ProjectManager.Qt4RunConfiguration.UserWorkingDirectory.default">D:/QT/data/Neural/build-Neuralfirst-Desktop_Qt_5_9_7_MinGW_32bit-Debug</value>
    <value type="uint" key="RunConfiguration.QmlDebugServerPort">3768</value>
    <value type="bool" key="RunConfiguration.UseCppDebugger">false</value>
    <value type="bool" key="RunConfiguration.UseCppDebuggerAuto">true</value>
    <value type="bool" key="RunConfiguration.UseMultiProcess">false</value>
    <value type="bool" key="RunConfiguration.UseQmlDebugger">false</value>
    <value type="bool" key="RunConfiguration.UseQmlDebuggerAuto">true</value>
   </valuemap>
   <value type="int" key="ProjectExplorer.Target.RunConfigurationCount">1</value>
  </valuemap>
 </data>
 <data>
  <variable>ProjectExplorer.Project.TargetCount</variable>
  <value type="int">1</value>
 </data>
 <data>
  <variable>ProjectExplorer.Project.Updater.FileVersion</variable>
  <value type="int">18</value>
 </data>
 <data>
  <variable>Version</variable>
  <value type="int">18</value>
 </data>
</qtcreator>
