# Supplementary material for: Active triggering control of pneumatic rehabilitation gloves based on surface electromyography sensors
Source: PeerJ Comput Sci. 2021 Apr 19;7:e448. doi: 10.7717/peerj-cs.448 (PMC8064233; doi:10.7717/peerj-cs.448)
Supplement: Supplemental Information 6 [file peerj-cs-07-448-s006.zip › Neural/Neuralfirst/main.cpp]

#include "mainwindow.h"
#include <QApplication>
#include "form1.h"
int main(int argc, char *argv[])
{
    QApplication a(argc, argv);
    MainWindow w;

    w.show();


    return a.exec();
}
