# Supplementary material for: Active triggering control of pneumatic rehabilitation gloves based on surface electromyography sensors
Source: PeerJ Comput Sci. 2021 Apr 19;7:e448. doi: 10.7717/peerj-cs.448 (PMC8064233; doi:10.7717/peerj-cs.448)
Supplement: Supplemental Information 6 [file peerj-cs-07-448-s006.zip › Neural/Neuralfirst/mainwindow.cpp]

#include "mainwindow.h"
#include "ui_mainwindow.h"
#include <QDebug>
#include <math.h>
#include <stdlib.h>
#include "form3.h"
#include <QAxObject>
#include <QAxWidget>
#include <qaxselect.h>
#include<QTimer>
#include<QString>

#define A  0.2
#define B  0.4
#define a  0.2
#define b  0.3
const quint32 c_max_size=100;
MainWindow::MainWindow(QWidget *parent) :
    QMainWindow(parent),
    ui(new Ui::MainWindow)
{


    ui->setupUi(this);
int num = 10;
    QString str=QString("%1").arg(num);
    ui->dang_time_val->display(str);

    ui->pushButton->hide();
    ui->btn_back->hide();
    ui->change_page->hide();
    dang_timer =new QTimer(this);
    connect(dang_timer,&QTimer::timeout,[=](){
dangtime_out();
    });


  creatchart();

    serialport.setParity(QSerialPort::NoParity);
    serialport.setDataBits(QSerialPort::Data8);
    serialport.setStopBits(QSerialPort::OneStop);
    serialport.setFlowControl(QSerialPort::NoFlowControl);

serialport.setBaudRate(QSerialPort::Baud115200);
  serialport.setPortName("COM3");


  for(j=0;j<100;j++)
{
buff1[j]=0 ;
buff2[j]=0 ;
}


 connect(&serialport,&QSerialPort::readyRead,this,&MainWindow::receive_data);


 timer=new QTimer(this);

     connect(timer,&QTimer::timeout,
            [=](){
 temp2=ui->label_temp->text().toDouble();

double temp5=ui->test->text().toDouble();

 if(i==100)
 {
 timer->stop();
 if(buff1[0]==0||buff1[99]==0)
     {
    timer->start(3);
 }
i=0;

}
buff1[i]=temp2-40;
buff2[i]=temp5-25;
qDebug()<<i;
qDebug()<<buff1[i];
sum+=buff1[i];
sum1+=buff1[i]*buff1[i];
sum2+=buff2[i];
sum3+=buff2[i]*buff2[i];
 if(i==99)
 {
  MAV1=sum/100;
  sum=0;

 RMS1=sqrt(sum1/100);
  sum1=0;
 MS1=RMS1/MAV1;

 MAV2=sum2/100;
 sum2=0;

RMS2=sqrt(sum3/100);
 sum3=0;
MS2=RMS2/MAV2;
  //归一化处理

  MAV1 = (MAV1- Minin[0] + 1) / (Maxin[0] - Minin[0] + 1);
  RMS1 = (RMS1- Minin[1] + 1) / (Maxin[1] - Minin[1] + 1);
  MS1 = (MS1- Minin[2] + 1) / (Maxin[2] - Minin[2] + 1);
  MAV2 = (MAV2- Minin[3] + 1) / (Maxin[3] - Minin[3] + 1);
  RMS2 = (RMS2- Minin[4] + 1) / (Maxin[4] - Minin[4] + 1);
  MS2 = (MS2- Minin[5] + 1) / (Maxin[5] - Minin[5] + 1);


  for (j = 0; j < Neuron; ++j){
      result3 = 0;
      result3 = w[j][0] * MAV1 + w[j][1] * RMS1 + w[j][2] * MS1+w[j][3] * MAV2 + w[j][4] * RMS2 + w[j][5] * MS2 ;
      o[j] = 1 / (1 + exp(-1 * result3));
  }
  result3 = 0;
  for (j = 0; j < Neuron; ++j)
      result3 += v[0][j] * o[j];
  result3 = result3 * (Maxout[0] - Minout[0] + 1) + Minout[0] - 1;
if(result3>1)
{
result3=1;
}
if(result3<1)
    result3=0;

     QString str = QString("%1,%2,%3").arg(result3).arg(time_all+10).arg(time_tap+10);
     ui->label_time->setNum(result3);


  serialport.write(str.toUtf8().data());
     for(j=0;j<100;j++)
   {
   buff1[j]=0;
   }
}

 i++;
// Data1_deal();
 timer->start(3);
   });
}

MainWindow::~MainWindow()
{
    delete ui;
}


 void MainWindow::GetAllData()
 { QVariant var;
   //  double D1[6000]={0};
     double sum1,sum2,sum3,sum4;
         double  D[8800][2]={0};
         double  D2[8800][2]={0};
         double  E1[88][100]={0};
            double  E2[88][100]={0};
            double  E3[88][100]={0};
               double  E4[88][100]={0};
        double mav[88][2]={0};
         double RMS[88][2]={0};
          double MS[88][2]={0};
          double mav2[88][2]={0};
           double RMS2[88][2]={0};
            double MS2[88][2]={0};


          double data2[176][6]={0};
           double train[136][6]={0};
    QAxWidget excel("Excel.Application");
    excel.dynamicCall("SetVisible(bool)", false);
    QAxObject * workbooks = excel.querySubObject("WorkBooks");
    workbooks->dynamicCall("Open (const QString&)", QString("C:/Users/HEHE/Desktop/study/SEMG+BP/train_data.xlsx"));
    QAxObject * workbook = excel.querySubObject("ActiveWorkBook");
    QAxObject * worksheet = workbook->querySubObject("Worksheets(int)", 1);
         QAxObject * usedrange = worksheet->querySubObject("UsedRange");
         if(NULL == usedrange || usedrange->isNull())
                   {
                      qDebug()<<"没有数据";
                   }
          var = usedrange->dynamicCall("Value");

         QVariantList varRows = var.toList();
          if(varRows.isEmpty())
              {
                  qDebug()<<"没有获取到数据";
              }
          const int rowCount = varRows.size();
           QVariantList rowData;
           for(int i = 0; i < rowCount; ++i)
              {
                  rowData = varRows[i].toList();
                  D[i][0] = rowData.value(0).toDouble();
                   D[i][1] = rowData.value(1).toDouble();
                   D2[i][0] = rowData.value(2).toDouble();
                    D2[i][1] = rowData.value(3).toDouble();

              }
           delete usedrange;


         if(D2[8799][1]==0)qDebug()<<"原始数据未加载完成";
          if(D2[8799][1]!=0)
          {
       qDebug()<<"原始数据加载完成";
      qDebug()<<D2[8799][1];
       qDebug()<<D[8799][1];
        }


         for(int i=0;i<88;i++)
         {
          for(int j=0;j<100;j++)
          {
            E1[i][j]=D[i*100+j][0] ;
            E2[i][j]=D[i*100+j][1];
            E3[i][j]=D2[i*100+j][0] ;
            E4[i][j]=D2[i*100+j][1];
          }

         }
          if(E1[87][99]==0)qDebug()<<"伸手未加载完成";
            if(E1[87][99]!=0)qDebug()<<"伸手加载完成";


    for(int i=0;i<88;i++)
    {
        sum1=0;
        sum2=0;
        sum3=0;
        sum4=0;
     for(int j=0;j<100;j++)
     {
       sum1+=E1[i][j];
        sum2+=E2[i][j];
        sum3+=E3[i][j];
         sum4+=E4[i][j];
     }
     mav[i][0]=sum1/100;
     mav[i][1]=sum2/100;
     mav2[i][0]=sum1/100;
     mav2[i][1]=sum2/100;


    }

      if(mav[87][1]==0)qDebug()<<"均值数据未加载完成";
      if(mav[87][1]!=0)qDebug()<<"均值数据加载完成";


        for(int i=0;i<88;i++)
        {
            sum1=0;
            sum2=0;
            sum3=0;
            sum4=0;
         for(int j=0;j<100;j++)
         {
           sum1+=(E1[i][j])*(E1[i][j]);
            sum2+=E2[i][j]*(E2[i][j]);
            sum3+=(E3[i][j])*(E3[i][j]);
             sum4+=E4[i][j]*(E4[i][j]);
         }
         RMS[i][0]=sqrt(sum1/100);
         RMS[i][1]=sqrt(sum2/100);
         RMS2[i][0]=sqrt(sum3/100);
         RMS2[i][1]=sqrt(sum4/100);
        }

        if(RMS[87][1]==0)qDebug()<<"均方根数据未加载完成";
         if(RMS[87][1]!=0)qDebug()<<"均方根数据加载完成";

        for(int i=0;i<88;i++)
        {

      MS[i][0]= RMS[i][0]/mav[i][0];
       MS[i][1]= RMS[i][1]/mav[i][1];
       MS2[i][0]= RMS2[i][0]/mav2[i][0];
        MS2[i][1]= RMS2[i][1]/mav2[i][1];

        }
        if(MS[87][1]==0)qDebug()<<"波形因子未加载完成";
         if(MS[87][1]!=0)qDebug()<<"波形因子加载完成";

        for(int i=0;i<88;i++)
        {

           data2[i][0]=mav[i][0];//均值通道一伸手
             data2[i][1]=RMS[i][0];//均方根
               data2[i][2]=MS[i][0];//波形因子
               data2[i][3]=mav[i][1];//均值通道二
                 data2[i][4]=RMS[i][1];//均方根
                   data2[i][5]=MS[i][1];//波形因子

        }
        for(int i=88;i<176;i++)
        {

           data2[i][0]=mav2[i-88][0];//均值通道一未伸手
             data2[i][1]=RMS2[i-88][0];//均方根
               data2[i][2]=MS[i-88][0];//波形因子
               data2[i][3]=mav2[i-88][1];//均值通道一未伸手
                 data2[i][4]=RMS2[i-88][1];//均方根
                   data2[i][5]=MS[i-88][1];//波形因子

        }
         if(data2[175][5]==0)qDebug()<<"总数据未加载完成";
          if(data2[175][5]!=0)qDebug()<<"总数据加载完成";


        for(int i=0;i<68;i++)
        {
          for(int j=0;j<6;j++)
            {
              train[i][j]=data2[i][j];

        }
        }
        for(int i=68;i<88;i++)
        {
          for(int j=0;j<6;j++)
            {
              test[i-68][j]=data2[i][j];

        }
        }
        for(int i=88;i<156;i++)
        {
          for(int j=0;j<6;j++)
            {
              train[i-20][j]=data2[i][j];
        }
        }

        for(int i=156;i<176;i++)
        {
          for(int j=0;j<6;j++)
            {
              test[i-136][j]=data2[i][j];
        }
        }
        if(train[135][5]==0)qDebug()<<"训练数据未加载完成";
         if(train[135][5]!=0)qDebug()<<"训练数据加载完成";


        for(int i=0;i<Data1;i++)
        {
 for(int j=0;j<In;j++)
 {
d_in[i][j]=train[i][j]; //导入训练数据

 }
        }
        if(d_in[Data1-1][In-1]!=0)
        {
  qDebug()<<"训练数据导入数据成功";
        }


        for(int i=0;i<68;i++)
        {
     d_out[i][0]=1;
        }

        for(int i=68;i<136;i++)
        {
     d_out[i][0]=0;
        }

        if( d_out[67][0]!=0)
        {
   qDebug()<<"训练的目标数据导入数据成功";
     }
        workbook->dynamicCall("Close (Boolean)", false);
        excel.dynamicCall("Quit (void)");

 }


void MainWindow::initBPNework()
{
    int i,j;
    GetAllData();//获取数据


    for(i = 0;i < In;i ++){
        Minin[i] = Maxin[i] = d_in[0][i];
        for(j = 0;j < Data1;j ++)//求出每一列的最大值和最小值
        {
            Maxin[i] = Maxin[i] > d_in[j][i] ? Maxin[i] : d_in[j][i];
            Minin[i] = Minin[i] < d_in[j][i] ? Minin[i] : d_in[j][i];
        }
    }
    for(i = 0;i < Out;i ++){
        Minout[i] = Maxout[i] = d_out[0][i];
        for(j = 0;j < Data1;j ++)
        {
            Maxout[i] = Maxout[i] > d_out[j][i] ? Maxout[i] : d_out[j][i];
            Minout[i] = Minout[i] < d_out[j][i] ? Minout[i] : d_out[j][i];
        }
    }

    for (i = 0; i < In;i ++)
        for(j = 0; j < Data1;j ++)
            d_in[j][i] = (d_in[j][i] - Minin[i] + 1) / (Maxin[i] - Minin[i] + 1);
    for (i = 0; i < Out;i ++)
        for(j = 0; j < Data1;j ++)
            d_out[j][i] = (d_out[j][i] - Minout[i] + 1) / (Maxout[i] - Minout[i] + 1);

    for (i = 0; i < Neuron;++ i)
        for (j = 0; j < In;++ j){
            w[i][j] = (rand() * 2.0 / RAND_MAX - 1) / 2;
            dw[i][j] = 0;
        }
    for (i = 0; i < Neuron;++ i)
        for (j = 0; j < Out;++ j){
            v[j][i] = (rand() * 2.0 / RAND_MAX - 1) / 2;
            dv[j][i] = 0;
        }
  qDebug()<<"网络初始化完成";


}


void MainWindow::trainNetwork()
{
    int i,c = 0;
    double e;
    do{
        e = 0;
        for (i = 0; i < Data1;++ i){
            computO(i);
            e += fabs((OutputData[0] - d_out[i][0]) / d_out[i][0]);
            backUpdate(i);
        }
        c ++;
    }while(c < TrainC && e / Data1 > 0.01);
qDebug()<<"网络训练完成，可以开始测试";

}


void MainWindow::computO(int var)
{
    int i,j;
    double sum,y;


    for (i = 0; i < Neuron;++ i){
        sum = 0;
        for (j = 0; j < In;++ j)
            sum += w[i][j] * d_in[var][j];
        o[i] = 1 / (1+exp(-1 * sum));
    }


    for (i = 0; i < Out;++ i){
        sum = 0;
        for (j = 0; j < Neuron;++ j)
            sum += v[i][j] * o[j];

        OutputData[i] = sum;
    }
}

void MainWindow::backUpdate(int var)
{
    int i,j;
    double t;
    for (i = 0; i < Neuron;++ i)
    {
        t = 0;
        for (j = 0; j < Out;++ j){
            t += (OutputData[j] - d_out[var][j]) * v[j][i];

            dv[j][i] = A * dv[j][i] + B * (OutputData[j] - d_out[var][j]) * o[i];
            v[j][i] -= dv[j][i];
        }
        for (j = 0; j < In;++ j){
            dw[i][j] = a * dw[i][j] + b * t * o[i] * (1 - o[i]) * d_in[var][j];
            w[i][j] -= dw[i][j];
        }
    }
}

void MainWindow::deal_data_test()
{
       int i,j;

      for(i=0;i<20;i++)
      {
      test_T[i][0]=1;
      }
      for(i=20;i<40;i++)
      {
      test_T[i][0]=0;
      }


       for (i = 0; i < In;i ++)
           for(j = 0; j < 40;j ++)
               test[j][i] = (test[j][i] - Minin[i] + 1) / (Maxin[i] - Minin[i] + 1);
       for (i = 0; i < Out;i ++)
           for(j = 0; j < 40;j ++)
               test_T[j][i] = (test_T[j][i] - Minout[i] + 1) / (Maxout[i] - Minout[i] + 1);

}


void MainWindow::on_train_btn_clicked()
{
    initBPNework();
    trainNetwork();
}


void MainWindow::on_test_btn_clicked()
{  int i,j;

    double sum=0;
    double a1=0;
     double a2=0;

    deal_data_test();

    double re[40]={0};
    for (i = 0; i < Neuron; ++i){

     for(j=0;j<40;j++)
     {
        result[j][i] = w[i][0] * test[j][0] + w[i][1] * test[j][1] + w[i][2] * test[j][2]+w[i][3] * test[j][3] + w[i][4] * test[j][4] + w[i][5] * test[j][5];
       o2[i][j]=1 / (1 + exp(-1 * result[j][i]));
    }
    }

      for(j = 0;j < 40; ++j)
       {    for (i = 0;i < Neuron; ++i)
          {
         result1+= v[0][i] * o2[i][j];    //
     }
          result2[j]=result1;
          result1=0;
  }
       for(j = 0;j < 40; ++j)
       {
      result2[j] = result2[j] * (Maxout[0] - Minout[0] + 1) + Minout[0] - 1;//反归一化
    }
   for(i=0;i<40;i++)
 {
       QString str = QString("%1").arg(result2[i]);
       ui->textEdit->append(str);
   }


   for(i=0;i<40;i++)
 {

       if(result2[i]>0.5)
          result2[i]=1;
       if(result2[i]<0.5)
result2[i]=0;
    if(result2[i]==test_T[i][0])
    {
        sum++;
    }

  qDebug()<<result2[i];

   }

}

void MainWindow::on_time_btn_clicked()
{
timer->start(3);
}


void MainWindow::on_btn_connect_clicked()
{

 bool re= serialport.open(QIODevice::ReadWrite);

 if(re!=0)
{ ui->connect_state->setText(QString("已连接"));


}

}

void MainWindow::on_close_btn_clicked()
{
    serialport.close();


    ui->connect_state->setText(QString("未连接"));
    m_timer->stop();
    dang_timer->stop ();
    sec=0;
    num=0;
}


void MainWindow::receive_data()
{
    temp1=0;
    temp3=0;
    int w=0;
    int z=0;
   QByteArray arry =   serialport.readAll();

  temp1=QString(arry).section("##",0,0).toDouble();
  temp3=QString(arry).section("##",1,1).toDouble();
w=QString(arry).section("##",2,2).toInt();
z=QString(arry).section("##",3,3).toInt();


ui->label_temp->setText(QString::number(temp1));
ui->test->setText(QString::number(temp3));
ui->text_tong1->append(QString::number(temp1));
ui->text_tong2->append(QString::number(temp3));

if(w==1)
{
  dang_timer->start(1000);
}

}


void MainWindow::creatchart()
{
    m_lineSeries =new QSplineSeries(this);
    m_lineSeries2 =new QSplineSeries(this);
    m_x=99;
    m_x2=99;
 m_lineSeries->append(m_x,1);
 m_lineSeries2->append(m_x2,1);
 my_chart=new QChart();
  my_chart2=new QChart();
   ui->chart_tong1->setChart(my_chart);
   ui->chart_tong2->setChart(my_chart2);
   my_chart2->setTitle("第二通道数据图");
   my_chart->setTitle("第一通道数据图");
  my_chart->addSeries(m_lineSeries);

  my_chart2->addSeries(m_lineSeries2);
    m_axisX=new QValueAxis();
    m_axisX2=new QValueAxis();
  m_axisX->setRange(0,c_max_size);
   m_axisX2->setRange(0,c_max_size);
    m_axisX->setLabelFormat("%.1f");
   m_axisX->setTickCount(5);
  m_axisX->setMinorTickCount(4);
  m_axisX->setTitleText("time(secs)");
  m_axisX2->setLabelFormat("%.1f");
 m_axisX2->setTickCount(5);
m_axisX2->setMinorTickCount(4);
m_axisX2->setTitleText("time(secs)");

  m_axisyY=new QValueAxis();
  m_axisyY->setTitleText("value");
  m_axisyY->setRange(0,100);
  m_axisyY->setTickCount(5);
  m_axisyY->setLabelFormat("%.2f");
  m_axisyY->setMinorTickCount(4);

  m_axisyY2=new QValueAxis();
  m_axisyY2->setTitleText("value");
  m_axisyY2->setRange(0,100);
  m_axisyY2->setTickCount(5);
  m_axisyY2->setLabelFormat("%.2f");
  m_axisyY2->setMinorTickCount(4);
 m_lineSeries2->setColor(QColor(Qt::green));
my_chart->setAxisX(m_axisX,m_lineSeries);
my_chart->setAxisY(m_axisyY,m_lineSeries);
my_chart2->setAxisX(m_axisX2,m_lineSeries2);
my_chart2->setAxisY(m_axisyY2,m_lineSeries2);
my_chart2->legend()->hide();
my_chart->legend()->hide();
ui->chart_tong1->setRenderHint(QPainter::Antialiasing,true);
ui->chart_tong2->setRenderHint(QPainter::Antialiasing,true);


m_timer=new QTimer(this);


}

 void MainWindow::slot_timout()
 {

     qreal xoffset = 0.f;
  qreal dincrease = 0.5;
  qreal xoffset2 = 0.f;
 qreal dincrease2 = 0.5;

  for(int i=0;i<100;i++)
  {m_x+=dincrease;
     m_x2+=dincrease2;
      xoffset+=dincrease;
       xoffset2+=dincrease2;

   //   m_lineSeries->append(m_x,(qrand()%10)*5);
  //  m_lineSeries2->append(m_x2,(qrand()%10)*5);
               m_lineSeries->append(m_x,temp1);
           m_lineSeries2->append(m_x2,temp3);

  }
  if(m_lineSeries->count()*dincrease>c_max_size)
  {

      m_lineSeries->removePoints(0,m_lineSeries->count()*dincrease-c_max_size);

  }
  if(m_lineSeries2->count()*dincrease2>c_max_size)
  {

      m_lineSeries2->removePoints(0,m_lineSeries2->count()*dincrease2-c_max_size);

  }


  qreal  xunit=my_chart->plotArea().width()/(m_axisX->max()-m_axisX->min());
  qreal xscroll=xoffset*xunit;

  qreal  xunit2=my_chart2->plotArea().width()/(m_axisX2->max()-m_axisX2->min());
  qreal xscroll2=xoffset2*xunit2;

  my_chart->scroll(xscroll,0);
  my_chart2->scroll(xscroll2,0);
 }


void MainWindow::on_clear1_clicked()
{
    ui->text_tong1->clear();
ui->text_tong2->clear();
}

void MainWindow::on_change_page_clicked()
{
    if(flag_page==0)
    {
  ui->stackedWidget->setCurrentIndex(flag_page);
  flag_page=2;
  ui->change_page->setText("显示波形图");
 m_timer->stop();
    }
    else
    {  ui->stackedWidget->setCurrentIndex(flag_page);
        flag_page=0;
        m_timer->start(50);
        ui->change_page->setText("显示训练主界面");

    }
    }

void MainWindow::on_all_time_btn_clicked()
{
    if(flag_all==0)
    {
     flag_all=1;
     flag_tap=0;
 ui->tap_btn->setStyleSheet("color:black;");
ui->all_time_btn->setStyleSheet("color:red;");
    }
    else
    {
      flag_all=0;
  ui->all_time_btn->setStyleSheet("color:black;");
    }


}

void MainWindow::on_tap_btn_clicked()
{
    if(flag_tap==0)
    {
     flag_tap=1;
flag_all=0;
 ui->all_time_btn->setStyleSheet("color:black;");
ui->tap_btn->setStyleSheet("color:red;");
    }
    else
    {
      flag_tap=0;
  ui->tap_btn->setStyleSheet("color:black;");
    }

}

void MainWindow::on_add_btn_clicked()
{
    if((flag_all&&flag_tap)==0)
    {
    if(flag_all==1)
    {
        time_all+=5;
        if(time_all>=30)
        {
            time_all=30;
            }
        ui->all_time_val->setNum(time_all);

    }

    if(flag_tap==1)
    {
        time_tap+=1;
        if(time_tap>=10)
        {
            time_tap=10;
            }
        ui->tap_time_val->setNum(time_tap);

    }

}
}

void MainWindow::on_sub_btn_clicked()
{
    if((flag_all&&flag_tap)==0)
    {
    if(flag_all==1)
    {
        time_all-=5;
        if(time_all<=0)
        {
            time_all=0;
            }
        ui->all_time_val->setNum(time_all);

    }

    if(flag_tap==1)
    {
        time_tap-=1;
        if(time_tap<=5)
        {
            time_tap=5;
            }
        ui->tap_time_val->setNum(time_tap);

    }

}
}

void MainWindow::dangtime_out()
{
    sec++;
    if(sec%60==0)
    {
       num++;
    }

QString str=QString("%1").arg(num);
ui->dang_time_val->display(str);
if(num>=time_all*60)
{
    dang_timer->stop();
    sec=0;
    num=0;
}
}


void MainWindow::on_btn_back_clicked()
{
    ui->stackedWidget->setCurrentIndex(1);
}

void MainWindow::on_pushButton_5_clicked()
{
    ui->pushButton->show();
    ui->btn_back->show();
    ui->change_page->show();
    ui->stackedWidget->setCurrentIndex(0);
}

void MainWindow::on_pushButton_clicked()
{
    ui->stackedWidget->setCurrentIndex(3);
}

void MainWindow::on_pushButton_3_clicked()
{
     ui->stackedWidget->setCurrentIndex(0);
}

void MainWindow::on_pushButton_4_clicked()
{
    this->close();
}
