# Supplementary material for: Active triggering control of pneumatic rehabilitation gloves based on surface electromyography sensors
Source: PeerJ Comput Sci. 2021 Apr 19;7:e448. doi: 10.7717/peerj-cs.448 (PMC8064233; doi:10.7717/peerj-cs.448)
Supplement: Supplemental Information 6 [file peerj-cs-07-448-s006.zip › Neural/Neuralfirst/mainwindow.h]

#ifndef MAINWINDOW_H
#define MAINWINDOW_H
#include<QTimer>
#include <QMainWindow>
#include <QSerialPort>
#include<QtCharts>
QT_CHARTS_USE_NAMESPACE
#define Data1 136
#define In 6
#define Out 1
#define Neuron 12
#define TrainC 116

namespace Ui {
class MainWindow;
}

class MainWindow : public QMainWindow
{
    Q_OBJECT

public:
    explicit MainWindow(QWidget *parent = nullptr);
    ~MainWindow();
     void GetAllData();
    void initBPNework();
    void trainNetwork();
    void computO(int i);
    void backUpdate(int i);
 void deal_data_test();
private slots:
    void on_train_btn_clicked();

    void on_test_btn_clicked();

    void on_time_btn_clicked();

    void on_btn_connect_clicked();

    void on_close_btn_clicked();
void receive_data();
void creatchart();

void dangtime_out();

void on_clear1_clicked();


void on_change_page_clicked();

void on_all_time_btn_clicked();

void on_tap_btn_clicked();

void on_add_btn_clicked();

void on_sub_btn_clicked();

void on_btn_back_clicked();

void on_pushButton_5_clicked();

void on_pushButton_clicked();

void on_pushButton_3_clicked();


void on_pushButton_4_clicked();

private:
    Ui::MainWindow *ui;

    double d_in[Data1][In];
    double d_out[Data1][Out];
     double test[40][6];
     double test_T[40][Out];
    double w[Neuron][In];
    double v[Out][Neuron];
    double dw[Neuron][In];
    double dv[Out][Neuron];
    double o[Neuron];
    double o2[Neuron][Data1];//
    double OutputData[Out];
    double Maxin[In],Minin[In];
    double Minout[Out],Maxout[Out];
    double result[40][Neuron];//
     double result1;
     double result2[40]={0};
  double temp1;
  double temp2;
  double temp3;
         double buff1[100];
      double buff2[100];


         QTimer*timer;
          QTimer*timer2;
       QSerialPort serialport;
       int i=0;
       int z=1;


       double result3;
       double MAV1;
        double RMS1;
         double MS1;
         double MAV2;
          double RMS2;
           double MS2;
          double sum=0;
 double sum1=0;
double sum2=0;
double sum3=0;
 int j;
   int w2=0;
   QChart *my_chart;
   QTimer * m_timer;
  QValueAxis *m_axisX;
   QValueAxis *m_axisyY;

   QSplineSeries * m_lineSeries;
   qreal         m_x;
     void slot_timout();

     QChart *my_chart2;
     QTimer * m_timer2;
     QTimer *  dang_timer;
    QValueAxis *m_axisX2;
     QValueAxis *m_axisyY2;

     QSplineSeries * m_lineSeries2;
     qreal         m_x2;
int flag=0;

int flag_page=2;
int time_all=0;
int time_tap=5;
int flag_all=0;
int flag_tap=0;
int sec=0;
int min=0;
int num=0;
};

#endif // MAINWINDOW_H
