# Supplementary material for: Active triggering control of pneumatic rehabilitation gloves based on surface electromyography sensors
Source: PeerJ Comput Sci. 2021 Apr 19;7:e448. doi: 10.7717/peerj-cs.448 (PMC8064233; doi:10.7717/peerj-cs.448)
Supplement: Supplemental Information 6 [file peerj-cs-07-448-s006.zip › Neural/Neuralfirst/mainwindow.ui]

<?xml version="1.0" encoding="UTF-8"?>
<ui version="4.0">
 <class>MainWindow</class>
 <widget class="QMainWindow" name="MainWindow">
  <property name="geometry">
   <rect>
    <x>0</x>
    <y>0</y>
    <width>984</width>
    <height>506</height>
   </rect>
  </property>
  <property name="windowTitle">
   <string>基于表面肌电信号触发控制的气动康复手套人机交互界面</string>
  </property>
  <widget class="QWidget" name="centralWidget">
   <widget class="QStackedWidget" name="stackedWidget">
    <property name="geometry">
     <rect>
      <x>50</x>
      <y>40</y>
      <width>911</width>
      <height>381</height>
     </rect>
    </property>
    <property name="currentIndex">
     <number>3</number>
    </property>
    <widget class="QWidget" name="page_3">
     <widget class="QPushButton" name="all_time_btn">
      <property name="geometry">
       <rect>
        <x>152</x>
        <y>90</y>
        <width>101</width>
        <height>51</height>
       </rect>
      </property>
      <property name="text">
       <string>训练总时间</string>
      </property>
     </widget>
     <widget class="QPushButton" name="tap_btn">
      <property name="geometry">
       <rect>
        <x>152</x>
        <y>180</y>
        <width>101</width>
        <height>51</height>
       </rect>
      </property>
      <property name="text">
       <string>手指维持时间</string>
      </property>
     </widget>
     <widget class="QLabel" name="all_time_val">
      <property name="geometry">
       <rect>
        <x>270</x>
        <y>90</y>
        <width>81</width>
        <height>51</height>
       </rect>
      </property>
      <property name="font">
       <font>
        <family>3ds</family>
        <pointsize>16</pointsize>
       </font>
      </property>
      <property name="frameShape">
       <enum>QFrame::WinPanel</enum>
      </property>
      <property name="text">
       <string>20</string>
      </property>
      <property name="alignment">
       <set>Qt::AlignCenter</set>
      </property>
     </widget>
     <widget class="QLabel" name="tap_time_val">
      <property name="geometry">
       <rect>
        <x>270</x>
        <y>180</y>
        <width>81</width>
        <height>51</height>
       </rect>
      </property>
      <property name="font">
       <font>
        <family>3ds</family>
        <pointsize>16</pointsize>
       </font>
      </property>
      <property name="frameShape">
       <enum>QFrame::WinPanel</enum>
      </property>
      <property name="text">
       <string>10</string>
      </property>
      <property name="alignment">
       <set>Qt::AlignCenter</set>
      </property>
     </widget>
     <widget class="QPushButton" name="add_btn">
      <property name="geometry">
       <rect>
        <x>510</x>
        <y>160</y>
        <width>93</width>
        <height>61</height>
       </rect>
      </property>
      <property name="text">
       <string>+</string>
      </property>
     </widget>
     <widget class="QPushButton" name="sub_btn">
      <property name="geometry">
       <rect>
        <x>660</x>
        <y>160</y>
        <width>93</width>
        <height>61</height>
       </rect>
      </property>
      <property name="text">
       <string>-</string>
      </property>
     </widget>
     <widget class="QLabel" name="label">
      <property name="geometry">
       <rect>
        <x>360</x>
        <y>100</y>
        <width>72</width>
        <height>31</height>
       </rect>
      </property>
      <property name="font">
       <font>
        <family>3ds</family>
        <pointsize>14</pointsize>
       </font>
      </property>
      <property name="text">
       <string>min</string>
      </property>
     </widget>
     <widget class="QLabel" name="label_6">
      <property name="geometry">
       <rect>
        <x>370</x>
        <y>190</y>
        <width>72</width>
        <height>31</height>
       </rect>
      </property>
      <property name="font">
       <font>
        <family>3ds</family>
        <pointsize>14</pointsize>
       </font>
      </property>
      <property name="text">
       <string>s</string>
      </property>
     </widget>
     <widget class="QLCDNumber" name="dang_time_val">
      <property name="geometry">
       <rect>
        <x>560</x>
        <y>60</y>
        <width>111</width>
        <height>61</height>
       </rect>
      </property>
     </widget>
     <widget class="QPushButton" name="pushButton_6">
      <property name="geometry">
       <rect>
        <x>132</x>
        <y>270</y>
        <width>111</width>
        <height>41</height>
       </rect>
      </property>
      <property name="text">
       <string>开始训练</string>
      </property>
     </widget>
     <widget class="QPushButton" name="pushButton_7">
      <property name="geometry">
       <rect>
        <x>280</x>
        <y>270</y>
        <width>101</width>
        <height>41</height>
       </rect>
      </property>
      <property name="text">
       <string>停止训练</string>
      </property>
     </widget>
    </widget>
    <widget class="QWidget" name="page">
     <widget class="QTextEdit" name="text_tong1">
      <property name="geometry">
       <rect>
        <x>510</x>
        <y>70</y>
        <width>171</width>
        <height>231</height>
       </rect>
      </property>
     </widget>
     <widget class="QPushButton" name="test_btn">
      <property name="geometry">
       <rect>
        <x>400</x>
        <y>60</y>
        <width>93</width>
        <height>28</height>
       </rect>
      </property>
      <property name="text">
       <string>测试</string>
      </property>
     </widget>
     <widget class="QPushButton" name="train_btn">
      <property name="geometry">
       <rect>
        <x>400</x>
        <y>20</y>
        <width>93</width>
        <height>28</height>
       </rect>
      </property>
      <property name="text">
       <string>训练</string>
      </property>
     </widget>
     <widget class="QLabel" name="label_time">
      <property name="geometry">
       <rect>
        <x>150</x>
        <y>30</y>
        <width>101</width>
        <height>31</height>
       </rect>
      </property>
      <property name="frameShape">
       <enum>QFrame::Box</enum>
      </property>
      <property name="frameShadow">
       <enum>QFrame::Raised</enum>
      </property>
      <property name="text">
       <string/>
      </property>
     </widget>
     <widget class="QPushButton" name="time_btn">
      <property name="geometry">
       <rect>
        <x>30</x>
        <y>30</y>
        <width>93</width>
        <height>28</height>
       </rect>
      </property>
      <property name="text">
       <string>实时测试</string>
      </property>
     </widget>
     <widget class="QTextEdit" name="text_tong2">
      <property name="geometry">
       <rect>
        <x>710</x>
        <y>70</y>
        <width>171</width>
        <height>231</height>
       </rect>
      </property>
     </widget>
     <widget class="QLabel" name="label_2">
      <property name="geometry">
       <rect>
        <x>550</x>
        <y>40</y>
        <width>72</width>
        <height>21</height>
       </rect>
      </property>
      <property name="text">
       <string>通道1数据</string>
      </property>
     </widget>
     <widget class="QLabel" name="label_3">
      <property name="geometry">
       <rect>
        <x>750</x>
        <y>40</y>
        <width>72</width>
        <height>21</height>
       </rect>
      </property>
      <property name="text">
       <string>通道2数据</string>
      </property>
     </widget>
     <widget class="QPushButton" name="clear1">
      <property name="geometry">
       <rect>
        <x>650</x>
        <y>320</y>
        <width>91</width>
        <height>28</height>
       </rect>
      </property>
      <property name="text">
       <string>清空</string>
      </property>
     </widget>
     <widget class="QLabel" name="label_temp">
      <property name="geometry">
       <rect>
        <x>150</x>
        <y>70</y>
        <width>101</width>
        <height>41</height>
       </rect>
      </property>
      <property name="frameShape">
       <enum>QFrame::WinPanel</enum>
      </property>
      <property name="text">
       <string/>
      </property>
     </widget>
     <widget class="QLabel" name="test">
      <property name="geometry">
       <rect>
        <x>150</x>
        <y>120</y>
        <width>101</width>
        <height>41</height>
       </rect>
      </property>
      <property name="frameShape">
       <enum>QFrame::WinPanel</enum>
      </property>
      <property name="text">
       <string/>
      </property>
     </widget>
     <widget class="QTextEdit" name="textEdit">
      <property name="geometry">
       <rect>
        <x>120</x>
        <y>180</y>
        <width>221</width>
        <height>171</height>
       </rect>
      </property>
     </widget>
    </widget>
    <widget class="QWidget" name="page_2">
     <widget class="QChartView" name="chart_tong1">
      <property name="geometry">
       <rect>
        <x>10</x>
        <y>40</y>
        <width>451</width>
        <height>321</height>
       </rect>
      </property>
     </widget>
     <widget class="QChartView" name="chart_tong2">
      <property name="geometry">
       <rect>
        <x>470</x>
        <y>40</y>
        <width>421</width>
        <height>321</height>
       </rect>
      </property>
     </widget>
     <widget class="QLabel" name="label_4">
      <property name="geometry">
       <rect>
        <x>180</x>
        <y>20</y>
        <width>111</width>
        <height>16</height>
       </rect>
      </property>
      <property name="text">
       <string>通道1图形显示</string>
      </property>
      <property name="alignment">
       <set>Qt::AlignCenter</set>
      </property>
     </widget>
     <widget class="QLabel" name="label_5">
      <property name="geometry">
       <rect>
        <x>610</x>
        <y>20</y>
        <width>111</width>
        <height>16</height>
       </rect>
      </property>
      <property name="text">
       <string>通道2图形显示</string>
      </property>
      <property name="alignment">
       <set>Qt::AlignCenter</set>
      </property>
     </widget>
    </widget>
    <widget class="QWidget" name="page_4">
     <widget class="QLabel" name="label_7">
      <property name="geometry">
       <rect>
        <x>330</x>
        <y>20</y>
        <width>241</width>
        <height>41</height>
       </rect>
      </property>
      <property name="font">
       <font>
        <family>3ds</family>
        <pointsize>22</pointsize>
       </font>
      </property>
      <property name="text">
       <string>训练数据报告</string>
      </property>
     </widget>
     <widget class="QLabel" name="label_23">
      <property name="geometry">
       <rect>
        <x>390</x>
        <y>160</y>
        <width>91</width>
        <height>31</height>
       </rect>
      </property>
      <property name="frameShape">
       <enum>QFrame::WinPanel</enum>
      </property>
      <property name="frameShadow">
       <enum>QFrame::Sunken</enum>
      </property>
      <property name="text">
       <string/>
      </property>
      <property name="textFormat">
       <enum>Qt::PlainText</enum>
      </property>
     </widget>
     <widget class="QLabel" name="label_24">
      <property name="geometry">
       <rect>
        <x>270</x>
        <y>160</y>
        <width>101</width>
        <height>31</height>
       </rect>
      </property>
      <property name="text">
       <string>患者训练时间：</string>
      </property>
     </widget>
     <widget class="QPushButton" name="pushButton_3">
      <property name="geometry">
       <rect>
        <x>152</x>
        <y>297</y>
        <width>141</width>
        <height>51</height>
       </rect>
      </property>
      <property name="text">
       <string>继续训练</string>
      </property>
     </widget>
     <widget class="QPushButton" name="pushButton_4">
      <property name="geometry">
       <rect>
        <x>670</x>
        <y>300</y>
        <width>141</width>
        <height>51</height>
       </rect>
      </property>
      <property name="text">
       <string>退出系统</string>
      </property>
     </widget>
     <widget class="QLabel" name="label_25">
      <property name="geometry">
       <rect>
        <x>240</x>
        <y>210</y>
        <width>131</width>
        <height>31</height>
       </rect>
      </property>
      <property name="text">
       <string>患者手指屈伸次数：</string>
      </property>
     </widget>
     <widget class="QLabel" name="label_26">
      <property name="geometry">
       <rect>
        <x>390</x>
        <y>210</y>
        <width>91</width>
        <height>31</height>
       </rect>
      </property>
      <property name="frameShape">
       <enum>QFrame::WinPanel</enum>
      </property>
      <property name="frameShadow">
       <enum>QFrame::Sunken</enum>
      </property>
      <property name="text">
       <string/>
      </property>
      <property name="textFormat">
       <enum>Qt::PlainText</enum>
      </property>
     </widget>
    </widget>
    <widget class="QWidget" name="page_5">
     <widget class="QPushButton" name="btn_connect">
      <property name="geometry">
       <rect>
        <x>220</x>
        <y>170</y>
        <width>181</width>
        <height>51</height>
       </rect>
      </property>
      <property name="text">
       <string>连接设备</string>
      </property>
     </widget>
     <widget class="QPushButton" name="close_btn">
      <property name="geometry">
       <rect>
        <x>460</x>
        <y>170</y>
        <width>171</width>
        <height>51</height>
       </rect>
      </property>
      <property name="text">
       <string>断开设备</string>
      </property>
     </widget>
     <widget class="QLabel" name="connect_state">
      <property name="geometry">
       <rect>
        <x>731</x>
        <y>40</y>
        <width>101</width>
        <height>31</height>
       </rect>
      </property>
      <property name="text">
       <string>未连接</string>
      </property>
      <property name="alignment">
       <set>Qt::AlignCenter</set>
      </property>
     </widget>
     <widget class="QLabel" name="label_9">
      <property name="geometry">
       <rect>
        <x>630</x>
        <y>40</y>
        <width>101</width>
        <height>31</height>
       </rect>
      </property>
      <property name="text">
       <string>设备连接状态：</string>
      </property>
     </widget>
     <widget class="QPushButton" name="pushButton_5">
      <property name="geometry">
       <rect>
        <x>340</x>
        <y>240</y>
        <width>161</width>
        <height>61</height>
       </rect>
      </property>
      <property name="text">
       <string>进入训练界面</string>
      </property>
     </widget>
    </widget>
   </widget>
   <widget class="QPushButton" name="change_page">
    <property name="geometry">
     <rect>
      <x>480</x>
      <y>440</y>
      <width>181</width>
      <height>41</height>
     </rect>
    </property>
    <property name="text">
     <string>显示波形图</string>
    </property>
   </widget>
   <widget class="QPushButton" name="btn_back">
    <property name="geometry">
     <rect>
      <x>700</x>
      <y>440</y>
      <width>151</width>
      <height>41</height>
     </rect>
    </property>
    <property name="text">
     <string>后台数据处理</string>
    </property>
   </widget>
   <widget class="QPushButton" name="pushButton">
    <property name="geometry">
     <rect>
      <x>290</x>
      <y>440</y>
      <width>151</width>
      <height>41</height>
     </rect>
    </property>
    <property name="text">
     <string>患者训练报告</string>
    </property>
   </widget>
  </widget>
 </widget>
 <layoutdefault spacing="6" margin="11"/>
 <customwidgets>
  <customwidget>
   <class>QChartView</class>
   <extends>QGraphicsView</extends>
   <header location="global">qchartview.h</header>
  </customwidget>
 </customwidgets>
 <resources/>
 <connections/>
</ui>
