# Supplementary material for: Active triggering control of pneumatic rehabilitation gloves based on surface electromyography sensors
Source: PeerJ Comput Sci. 2021 Apr 19;7:e448. doi: 10.7717/peerj-cs.448 (PMC8064233; doi:10.7717/peerj-cs.448)
Supplement: Supplemental Information 6 [file peerj-cs-07-448-s006.zip › Neural/Neuralfirst/shou1.xlsx]

## Sheet: Sheet1
116.446	44.35
139.972	44.6583
154.783	44.7739
163.665	44.2387
166.313	44.4333
167.266	44.9131
164.161	44.7539
159.617	44.9634
158.899	44.518
154.756	44.7749
152.347	45.2734
152.225	44.8564
152.215	44.9361
150.558	44.696
149.062	44.997
149.846	45.3538
147.805	44.9615
149.785	45.2798
152.957	45.3532
157.892	45.5027
159.818	45.2864
163.174	44.4962
163.166	44.3167
160.969	44.4136
159.37	44.2347
156.388	44.2089
152.619	43.7972
154.039	44.0282
151.923	44.2871
149.814	44.1715
145.961	43.8942
143.876	43.7263
142.97	44.0775
140.765	44.5675
140.022	44.3169
142.509	44.3399
145.246	44.4543
150.494	44.8292
152.809	45.3111
153.9	44.8333
154.584	45.2893
154.788	45.8029
158.671	45.7657
166.513	45.9368
169.079	45.4894
168.3	45.5726
166.184	45.7289
164.542	45.3943
164.584	45.0142
163.037	44.701
163.612	44.8528
161.624	45.0074
159.874	44.5979
161.982	44.8058
164.972	44.8517
164.217	45.0067
160.468	45.0158
158.505	44.4067
159.308	44.4515
161.244	44.7041
159.536	44.5842
158.399	44.3039
158.053	43.8631
156.212	44.074
152.497	44.442
150.36	44.3283
146.759	44.2001
142.559	43.9633
139.545	44.2667
137.5	44.7727
137.705	44.5333
136.912	44.7117
140.719	44.811
143.682	44.8553
142.466	45.0092
142.877	44.3529
142.645	44.3649
142.755	44.5209
144.481	44.4323
146.172	44.1985
150.153	43.7407
152.597	43.8412
154.466	44.2557
156.085	44.2482
156.347	44.1937
155.545	44.1558
152.993	44.3757
150.582	44.5284
150.531	44.3637
150.472	44.3231
148.707	44.295
146.941	44.4477
144.261	44.4553
142.376	43.9683
147.516	43.827
147.467	44.1474
144.775	44.3698
144.037	44.1797
141.875	43.8015
139.39	43.8835
136.211	44.162
135.579	44.06
133.491	43.866
133.493	43.6329
134.701	43.6925
134.851	43.8078
135.201	43.7402
134.434	43.2501
131.514	43.1559
128.526	43.5336
130.563	43.6975
132.444	43.2943
136.459	43.5559
137.475	43.9591
136.924	44.3622
136.395	44.519
136.248	44.0864
140.775	44.4013
142.736	44.8909
142.375	44.8369
140.303	44.9964
139.824	44.8118
139.368	45.1266
137.944	45.5423
136.463	45.2893
138.708	45.1382
142.729	44.9102
145.103	45.2197
145.348	45.5822
145.125	45.0216
144.034	45.5432
142.76	45.733
142.121	45.9141
141.579	45.9906
139.947	45.3545
138.863	45.5282
137.642	45.8457
137.09	45.7708
138.799	45.3988
138.976	44.8942
138.312	45.2085
136.718	45.5991
134.356	45.2303
133.035	45.048
132.488	44.8722
131.122	45.1194
131.356	45.5865
131.026	45.1723
131.314	45.5001
133.532	45.777
135.565	46.0185
136.435	46.3339
135.513	45.716
136.449	45.9023
139.486	46.2532
143.909	46.0292
148.951	45.652
151.344	45.0209
154.581	44.9026
156.706	44.8697
157.172	44.1822
156.733	44.0494
157.093	43.7848
155.644	43.9704
154.662	44.37
154.005	44.0567
152.835	43.913
151.333	43.9856
148.961	44.2329
148.914	44.7246
149.127	44.1307
147.552	44.3336
147.443	44.7454
151.232	44.7851
156.891	45.182
161.215	44.7929
160.378	45.5075
158.811	46.3975
157.945	46.2032
159.584	46.3145
160.082	45.9733
159.984	46.204
161.542	46.3889
162.771	45.9265
162.639	45.8515
163.656	45.6518
162.984	45.6115
161.63	45.5836
160.272	44.8502
158.049	44.6856
156.209	44.7929
159.806	44.6704
162.329	44.3884
160.659	43.9464
156.446	43.7133
152.462	44.1177
149.277	44.0046
146.302	44.2461
144.606	44.0938
143.28	44.3819
143.737	44.6558
143.317	44.5014
141.917	44.5911
143.677	44.5303
142.758	44.7835
141.012	44.9347
139.307	44.4981
137.089	44.9088
136.41	45.2433
136.825	45.2047
136.178	45.3996
136.91	44.8455
138.576	44.7562
138.428	44.9404
140.442	44.502
141.127	44.0007
141.307	43.5787
143.968	43.7534
146.185	43.9239
147.01	43.6731
146.993	43.3512
145.897	43.4477
142.774	43.687
141.737	43.7055
143.134	43.2014
144.793	43.0975
146.905	43.2961
148.028	43.5079
146.862	43.3596
145.019	42.8381
141.007	42.7713
137.063	42.8973
133.98	42.7878
131.42	42.7364
130.923	42.43
133.753	42.8326
134.069	43.2845
134.609	43.1306
135.427	43.0729
138.21	43.2052
140.586	43.9125
142.605	44.0098
145.066	44.0281
146.283	43.8439
145.208	44.1591
143.673	44.5996
142.14	44.4131
141.099	43.9882
141.263	43.9639
141.254	44.144
139.451	44.0228
139.527	43.8895
143.027	43.403
146.172	43.4344
146.607	43.6778
146.811	43.2314
145.107	43.463
145.351	43.5253
146.505	43.864
145.436	44.3208
146.81	43.8748
146.14	43.8852
146.955	43.9416
147.471	43.9562
147.165	43.7693
147.051	43.0242
147.341	43.0729
149.291	43.3529
153.204	43.5227
154.568	43.1237
154.506	42.9943
151.878	43.1014
149.881	43.2496
146.869	43.1063
148.027	42.7607
151.466	42.6683
153.755	42.8996
155.985	43.011
155.047	42.5468
152.007	42.2982
150.192	42.4457
149.326	42.745
148.527	42.5836
147.283	42.3977
145.04	42.3178
143.655	42.4593
143.457	42.5575
144.624	42.0349
144.794	41.5489
144.617	41.5806
142.746	41.9966
140.708	41.8916
137.225	41.6463
133.649	41.279
134.957	41.3932
136.949	40.3894
136.436	40.997
134.603	41.1728
133.207	41.2456
133.271	42.3547
132.996	43.125
132.78	44.8415
132.852	45.4919
131.351	47.0268
131.539	47.9696
130.809	48.8951
129.317	49.464
128.034	50.2529
125.642	51.0469
123.808	51.4753
121.969	51.2065
120.962	50.6998
119.746	50.2495
120.379	49.1244
120.892	49.2293
121.765	50.8531
124.292	53.0393
126.711	54.6313
126.84	54.6783
126.807	53.7262
126.341	52.7205
126.435	51.9728
128.126	51.0596
129.447	50.3024
129.75	48.8658
131.191	48.3112
135.195	47.8522
137.31	46.6226
140.232	45.1533
141.498	46.3978
142.426	48.419
144.277	49.5026
144.873	49.3443
144.573	49.1112
146.113	48.5062
145.853	48.1354
143.949	47.287
141.149	46.0086
144.252	45.3423
145.225	45.052
145.433	44.3088
148.261	43.9896
150.225	43.0786
149.816	42.8399
146.504	42.9203
142.136	42.6807
138.143	42.4651
135.05	42.0692
132.434	42.2866
134.286	42.6346
134.882	42.3838
136.232	42.3574
134.88	42.1421
133.227	42.2634
133.827	42.3969
131.88	41.9972
129.864	43.2213
128.882	48.4533
129.628	51.8897
137.334	54.153
144.729	54.0508
156.437	52.872
163.485	50.8717
165.228	54.3569
164.814	62.1192
166.446	68.2728
166.792	71.8569
167.377	73.0903
170.417	73.7499
171.15	72.8786
171.117	71.0427
169.273	68.9061
167.352	66.2408
165.525	63.2328
162.509	60.11
160.685	57.5475
157.228	55.2018
154.285	53.1297
150.469	51.2722
149.075	50.9424
149.608	50.9842
149.905	51.604
150.603	52.3791
149.291	52.1542
152.146	53.3027
153.07	54.2973
152.555	53.7078
151.853	52.9785
148.608	51.7827
143.893	51.223
138.772	50.9575
134.576	49.3453
133.902	48.5703
137.964	47.5891
141.646	46.2676
146.714	45.7684
149.47	44.7816
151.581	44.6134
153.195	44.078
153.011	43.1154
150.963	43.1363
149.492	42.6338
150.488	43.0726
149.974	43.4757
149.421	43.2388
150.439	43.0988
154.544	47.1128
157.566	52.4604
157.056	56.6172
154.855	59.11
151.948	59.5364
150.619	59.5617
147.923	59.2838
146.642	59.1647
144.3	57.408
144.692	55.9911
146.195	54.4656
145.048	52.6677
143.193	50.6068
140.354	48.7325
137.816	49.4249
137.334	51.1612
137.713	54.3118
137.016	58.7153
136.631	62.364
137.126	67.3597
137.421	81.9067
136.296	92.132
137.214	97.9281
139.402	106.015
139.543	111.188
140.478	113.992
143.392	118.082
145.612	121.98
148.065	120.699
151.59	116.732
153.423	110.137
154.302	102.357
156.463	95.5759
158.481	91.2359
157.912	88.5666
154.785	87.1314
149.512	85.5193
143.511	82.5781
138.162	79.5509
136.442	75.43
135.198	71.6329
133.448	68.0851
132.035	64.6859
131.621	62.4484
133.475	59.2699
132.497	57.3333
131.203	55.7916
131.191	53.8101
131.896	52.9018
133.026	51.5817
137.158	50.8865
140.643	50.2807
141.981	48.6537
147.02	47.647
152.194	46.4801
153.448	45.6944
153.901	46.035
155.938	45.1391
157.427	45.5509
159.396	45.3691
159.755	45.1198
159.979	45.1929
163.212	44.3574
162.158	43.7525
161.697	43.2833
161.5	42.3666
160.895	41.4838
160.377	40.3046
161.051	40.1504
162.159	40.1171
163.175	39.7001
164.52	39.0167
167.547	38.6405
169.132	38.8717
170.898	38.8352
171.927	38.7115
171.484	38.404
170.512	38.6335
168.459	38.8668
164.398	38.8565
158.945	38.4554
153.853	38.4969
149.554	38.8212
146.396	38.9479
145.803	38.8635
145.047	38.9281
144.374	39.1452
143.931	39.2714
145.864	39.1867
148.437	38.734
151.11	38.6658
154.468	38.8399
155.421	39.1332
156.305	38.8199
154.457	38.7008
151.721	38.6181
150.953	38.8561
149.903	38.8983
148.14	38.6322
147.482	38.7182
149.807	39.2456
149.206	39.6611
149.748	39.5558
147.934	39.2365
148.373	39.1378
147.841	39.2662
147.865	38.8631
149.014	38.4846
148.926	38.0249
149.086	38.0502
148.607	38.2156
149.775	37.838
152.286	37.8959
155.137	37.9114
157.56	38.2669
157.125	38.2429
155.593	38.0047
151.623	38.2578
147.513	38.7782
143.452	38.9427
138.712	38.7861
134.485	38.4804
136.252	38.4897
137.995	38.89
138.394	39.2418
139.015	39.5108
142.13	40.1653
143.85	41.2845
142.853	41.9386
141.177	41.999
143.286	43.9611
142.659	51.5273
139.663	57.7909
136.573	62.8791
135.092	66.4373
135.984	71.0499
135.717	71.9637
135.827	70.4073
136.002	69.1788
136.098	71.8952
135.796	73.7324
134.331	74.5897
135.825	73.1418
138.093	72.2594
145.256	72.3605
149.393	71.8891
149.041	70.2571
146.902	67.4005
145.17	64.1366
144.385	61.2792
143.619	58.6549
145.869	56.3647
149.966	53.9619
151.212	51.7763
150.551	50.9971
149.624	51.7114
146.937	51.8629
143.446	50.6387
143.065	49.567
142.604	48.9459
141.397	47.8745
140.412	46.6135
140.786	45.3439
141.587	44.6346
143.399	44.2158
144.362	45.1067
146.483	47.2024
153.766	48.9778
157.346	50.3584
162.171	50.4309
164.783	49.8412
167.976	48.7424
168.421	47.9547
166.514	47.3339
168.759	46.1888
168.054	45.6398
164.068	44.8647
160.488	44.4003
158.051	44.127
154.044	43.1987
149.317	43.0217
145.813	43.145
146.309	42.2706
150.125	41.1464
150.559	39.9472
149.26	39.3605
148.481	38.6085
148.531	37.914
149.255	37.7517
150.398	37.8359
150.404	37.6482
149.694	37.444
150.605	36.9084
151.261	36.364
149.034	36.1091
146.306	36.2029
143.697	36.2926
142.403	35.8626
140.297	35.8348
142.208	36.5047
146.563	37.6593
152.738	38.2395
156.214	37.6823
156.338	36.8523
154.381	36.6943
153.786	36.6093
151.944	36.2794
148.425	36.0504
147.384	36.8022
149.148	37.4965
151.653	37.7818
156.716	37.9061
158.213	37.1308
159.352	36.7154
160.487	36.5993
162.063	36.3218
166.727	36.1536
169.67	36.2584
169.277	36.4789
167.01	36.3612
164.968	36.378
160.522	36.365
157.656	36.5529
154.337	36.388
152.844	36.2242
152.25	35.9628
155.358	36.052
155.252	36.5079
157.443	36.6029
157.635	36.472
158.457	36.3564
160.481	36.5469
162.305	36.5562
162.316	36.2425
162.496	36.0248
161.218	36.1935
159.099	36.6308
157.407	36.639
157.585	36.694
160.269	36.5106
162.478	36.8756
163.446	37.2275
165.718	37.0534
168.452	37.0556
172.149	37.0817
172.278	37.2968
179.483	37.2
190.32	36.9112
194.523	36.8338
197.885	37.0015
196.502	37.4381
194.336	37.3719
192.486	37.1291
191.793	37.0097
188.357	37.0498
184.175	37.1023
185.012	36.6218
183.648	36.3374
179.452	36.4599
175.996	36.4957
173.128	36.4467
172.22	36.1173
172.131	36.2824
168.475	36.6187
164.115	36.7291
163.868	37.1011
165.765	37.0887
166.319	37.4494
168.378	38.4384
170.078	38.2882
175.666	38.75
182.278	38.8
183.005	39.1055
180.507	39.49
176.212	38.9446
171.211	39.1813
169.239	39.518
167.23	39.7272
164.481	39.9463
163.015	39.6554
165.714	39.3056
166.997	39.1612
168.627	38.9378
168.651	38.3888
165.739	38.1061
164.184	38.1312
161.528	38.198
157.986	38.4166
155.845	38.0023
152.39	38.1084
151.442	38.2806
152.311	38.4986
153.234	38.3054
151.66	38.0235
149.483	38.0493
148.045	38.3134
147.982	37.9552
146.634	37.8541
147.47	37.6609
148.223	37.7729
150.691	38.1706
155.678	37.7822
158.059	38.1033
157.94	38.2524
156.749	38.3313
155.996	38.4354
159.215	37.8676
158.989	37.941
157.453	38.1397
159.439	38.0069
163.772	37.7424
167.495	37.3371
169.022	37.3757
167.966	37.4763
166.986	37.4231
162.711	37.2385
160.112	36.8641
157.47	37.1211
155.265	37.2995
156.861	37.2019
158.831	36.9864
157.959	37.1567
160.43	37.4474
160.079	37.6246
158.136	37.2061
157.525	37.137
157.372	37.286
154.878	37.2909
150.512	37.3929
149.35	37.0698
147.042	37.0916
143.175	37.3283
138.84	37.1972
134.574	36.9831
136.51	36.7606
140.169	36.9015
140.863	37.0978
141.173	36.9879
141.216	37.0594
144.791	37.1336
148.701	37.5544
150.382	37.4035
149.876	37.1018
150.78	36.5476
153.919	36.7043
156.295	36.6901
155.09	36.4586
154.352	36.6918
153.027	36.9522
148.807	37.1576
144.868	37.251
148.607	36.8974
153.345	36.898
152.845	37.12
151.414	37.1757
150.962	37.0174
147.521	36.6367
144.443	36.5447
145.382	36.8992
145.37	36.9731
144.5	36.6798
145.151	36.6977
145.825	36.9809
144.692	37.1283
144.103	37.0584
142.66	36.8867
144.366	37.0137
151.754	37.3726
154.57	37.425
152.612	37.2398
149.061	36.9142
147.039	37.1066
142.237	37.2403
137.326	37.21
136.477	36.9428
137.807	36.8803
139.962	37.3292
139.07	37.6164
137.885	37.4219
138.292	37.1638
135.178	37.083
132.326	36.83
129.78	37.3928
128.183	37.1928
127.001	37.7186
126.18	38.1083
127.801	38.6252
127.105	38.7133
125.858	39.6853
124.106	42.0836
122.84	46.3831
124.743	50.7475
127.763	54.1968
129.639	57.3061
132.714	62.1732
134.701	69.7627
136.328	74.0978
142.824	75.3112
147.187	74.3813
151.276	72.1601
153.796	68.919
155.791	65.1173
158.457	61.6402
159.521	59.0286
161.811	56.7966
165.493	55.2711
165.933	52.9809
164.393	50.9966
162.633	49.2986
160.772	46.8885
161.227	45.3133
163.783	43.9241
164.401	43.2793
164.165	42.0192
162.377	41.4395
160.003	40.8646
157.69	41.5732
157.117	42.1637
157.63	42.5492
156.854	42.1522
158.186	42.0243
159.136	42.0092
159.524	42.5896
159.376	45.3313
158.066	45.906
159.668	45.7388
166.221	45.4996
178.304	45.1612
186.228	43.7446
189.342	44.3117
189.413	45.0994
188.92	45.1787
186.978	44.6183
184.989	43.8599
181.146	43.0624
177.665	42.7794
177.783	42.9522
175.182	42.7275
174.582	42.6453
173.771	42.4897
172.962	41.9632
170.283	41.2776
167.192	40.9245
169.698	41.0978
174.072	41.5628
177.799	41.6642
179.723	40.8729
179.975	40.1512
180.175	40.9793
179.108	41.382
177.579	42.4002
177.453	43.7228
175.149	43.4595
173.771	43.1537
173.061	43.1628
170.672	42.6522
168.422	42.1499
167.745	41.678
170.181	40.8579
172.192	39.353
171.053	37.5447
168.982	37.126
166.51	36.9829
162.43	37.6713
162.723	41.522
164.256	43.7775
168.397	45.787
172.209	47.0594
173.083	47.5983
174.306	47.8741
173.9	47.7456
171.722	47.9518
170.185	49.2028
170.669	49.1114
170.684	48.0633
171.434	46.9662
170.256	46.1058
167.714	44.9421
166.122	45.3402
167.01	45.8137
164.993	50.5982
161.942	51.9268
160.292	52.1847
160.032	52.2654
157.783	51.8783
157.108	50.9941
155.999	49.5922
154.244	47.8802
152.804	46.8144
149.269	46.5912
148.709	47.027
148.123	46.9358
146.461	47.2417
144.396	47.4542
150.125	47.0355
153.144	46.7694
155.29	45.206
155.278	44.1942
154.63	43.4915
153.195	42.4127
157.491	41.8605
159.687	44.8496
159.046	47.4424
157	48.332
155.752	48.6052
154.023	49.1149
152.749	48.8535
150.757	48.278
149.939	48.1738
150.208	48.3477
150.051	48.6899
149.277	48.5337
149.921	50.2962
152.83	52.8002
156.179	53.1852
156.339	53.6494
156.327	53.4549
154.964	52.9505
158.104	52.8218
158.488	51.6985
158.656	51.7062
159.585	52.3269
162.594	51.5518
166.16	50.9642
169.523	49.8177
169.273	49.3907
166.909	48.7496
166.67	49.7076
163.354	50.2251
163.414	51.1754
166.015	51.2936
167.699	50.2188
170.493	48.4876
168.987	48.1224
166.759	47.4996
167.083	46.5747
168.786	46.4248
166.669	45.2867
164.928	44.7179
163.178	45.1107
164.768	44.5219
172.077	43.8668
175.084	42.9195
174.194	42.9263
173.428	42.8819
173.093	42.6786
170.62	42.8083
168.854	43.3415
165.854	44.1056
163.895	44.3901
162.165	44.7107
161.382	45.278
162.561	45.2535
162.962	44.6949
161.295	43.7408
158.661	42.7581
156.659	41.4357
156.475	39.8527
158.76	38.6795
161.627	37.9386
160.786	37.5472
159.563	37.6939
157.605	37.8943
157.403	37.5164
160.044	37.0079
160.451	37.2701
159.305	39.3232
157.427	40.0843
154.079	40.3174
151.901	41.0208
153.171	41.3863
156.219	42.7232
156.391	43.627
155.821	43.2454
157.838	43.7681
160.027	43.6141
161.325	45.6243
160.528	47.3403
161.993	47.4488
163.798	48.0657
164.805	48.2233
165.086	48.1604
163.927	48.3383
161.498	48.0188
162.814	48.4369
162.35	48.2103
162.913	47.2406
164.733	47.1826
169.073	47.487
170.807	47.5506
169.55	47.5702
175.84	46.673
180.061	46.173
180.333	45.0872
180.005	43.2993
178.916	42.7716
179.44	41.9128
181.551	40.8979
179.399	40.8578
175.024	41.0761
172.896	48.613
172.305	55.1024
172.092	59.1166
169.826	61.1903
167.465	61.1041
166.737	61.0442
167.535	61.1504
168.976	60.264
171.306	58.0483
171.964	64.6581
173.726	72.8423
173.374	80.6429
169.978	82.1704
167.423	80.5233
164.615	78.9363
161.409	77.145
159.946	73.71
160.85	69.4045
162.069	67.6454
162.054	68.984
161.28	69.9875
160.693	70.6597
158.464	68.7879
156.966	65.7894
154.866	62.4024
154.467	58.7209
153.107	55.032
156.002	52.1748
158.087	50.8799
157.91	48.8975
156.753	48.0132
157.254	47.4976
160.039	46.0563
161.678	45.4247
160.896	45.1338
161.51	44.0948
162.33	43.5456
160.167	43.1396
157.902	44.2362
157.437	50.4136
160.166	54.6542
163.637	57.0821
165.358	56.848
167.071	55.4053
172.149	53.7388
175.085	52.6307
172.939	51.9843
172.458	51.2892
178.008	54.7207
177.652	61.3871
174.943	71.1616
169.665	80.682
166.221	84.167
162.18	83.3376
156.247	80.5707
151.192	76.5321
145.687	72.7675
139.846	68.6022
139.014	63.7157
134.498	59.4606
133.675	55.3979
132.858	53.2905
131.06	53.0825
130.525	57.0985
130.227	64.5893
133.492	67.4279
134.675	67.9221
133.75	66.4929
132.368	63.8756
130.153	61.1472
127.655	58.7848
125.65	56.0364
123.518	53.4631
123.663	51.5776
120.711	50.2929
119.079	49.77
120.236	50.0223
119.389	49.6313
118.678	49.7044
119.539	50.543
119.619	50.4606
118.666	49.0987
119.825	48.4237
123.437	48.5212
123.927	47.9242
119.934	47.0665
115.192	46.0278
109.781	46.1926
103.612	48.0304
99.6473	48.4203
99.4545	48.8635
99.2467	48.9743
101.539	48.9774
101.507	49.7673
102.469	50.4143
100.946	50.6174
100.086	50.1677
101.187	50.3231
104.142	49.8894
106.982	48.5789
108.709	47.4473
109.686	46.4153
109.404	45.6986
106.772	44.7086
105.534	44.0703
102.829	43.8732
101.615	45.435
102.371	46.4703
102.626	47.5339
105.117	49.6511
108.817	50.8998
110.475	51.1023
116.254	50.1597
119.382	48.7913
120.323	47.644
119.597	46.8227
117.124	45.8338
119.592	44.4086
124.703	43.2958
127.07	42.2029
127.385	45.1367
126.471	48.848
125.418	50.0467
123.038	50.3129
117.495	50.2024
113.843	51.6765
112.365	53.7342
109.886	61.3421
106.836	69.3333
105.456	72.1994
106.467	72.0973
110.271	70.8201
115.029	69.3424
118.063	66.9622
119.235	63.5861
123.372	60.4784
134.54	57.3356
141.066	54.8085
145.917	56.9677
148.572	64.5723
145.936	69.804
140.634	71.5662
135.278	71.0914
130.968	69.3584
128.689	66.3333
129.912	63.0509
133.347	60.156
135.092	57.5056
136.697	54.8034
139.462	52.5823
138.92	51.8768
140.07	52.5193
139.884	53.3101
145.835	53.8839
147.481	54.7255
144.44	54.2514
138.979	53.479
133.711	52.3518
135.123	51.9629
133.765	52.0129
130.015	51.8014
126.673	50.9407
123.22	50.0475
124.391	48.5902
126.755	47.8244
125.911	51.2561
125.448	51.8913
124.88	50.7076
122.417	49.1472
121.323	47.7681
119.874	46.2196
117.538	47.8029
114.463	48.607
113.485	48.4269
113.126	47.1202
114.403	45.5235
117.776	45.2762
121.054	44.883
120.351	44.1422
118.362	43.7016
120.845	42.4847
122.89	41.0243
123.522	40.6748
121.647	42.623
124.21	43.5082
123.528	43.1875
122.365	42.5462
119.514	41.7317
117.313	41.2152
115.07	40.5612
116.073	41.6333
117.557	43.4363
115.56	45.427
114.665	46.2678
112.665	46.0147
109.627	45.4943
106.779	46.2899
104.53	49.7473
102.599	53.5268
101.898	56.7423
101.387	58.2368
102.435	58.6592
106.609	57.9186
107.982	56.4442
108.418	54.3371
113.62	53.4155
114.647	53.3909
115.804	51.9213
113.973	50.5808
113.711	49.1576
113.357	48.3415
112.914	47.824
110.883	47.2431
108.315	46.5443
103.997	45.222
98.2161	43.7622
93.734	43.1423
92.8862	41.9486
97.8611	41.809
102.744	43.386
103.032	46.4506
102.888	49.5389
103.97	51.0434
102.284	52.8022
100.867	53.9004
100.892	53.9246
100.319	52.5136
102.973	50.2043
105.555	47.8868
106.364	46.2035
106.26	44.7884
106.238	43.338
105.656	42.2815
104.439	41.6217
102.659	41.065
101.94	40.6538
102.671	40.7129
104.509	40.4585
103.052	40.2572
103.173	39.7236
107.023	39.0576
109.229	38.2258
109.752	38.1406
110.189	39.1891
109.951	39.8435
111.016	40.6179
111.608	41.6234
112.413	42.2232
113.44	41.9751
111.519	41.532
109.471	41.3227
107.434	40.4389
106.314	39.8497
104.133	39.8591
102.545	40.3826
100.728	40.8692
104.292	42.0195
108.243	43.4337
110.052	44.7851
109.929	46.3636
110.804	47.7799
113.135	49.0587
114.335	50.8085
117.163	53.8699
118.314	55.8974
118.572	56.0499
120.696	55.3188
120.989	54.2941
122.473	53.4595
121.238	51.969
121.07	50.417
118.787	48.7484
117.153	48.5251
115.55	49.6009
116.283	49.6094
114.798	49.1969
110.665	48.1719
109.617	46.8446
109.11	45.6767
112.549	44.4226
116.366	44.1425
116.973	43.3079
117.517	41.8913
118.24	41.3261
120.514	39.8997
121.085	39.4014
119.462	41.7387
118.852	43.9281
120.742	45.8423
121.341	46.0639
119.246	46.1439
117.028	46.3471
117.58	47.3253
118.949	48.1522
120.957	47.9634
122.771	46.9706
127.009	45.6165
127.81	45.1932
124.379	45.1453
120.371	44.8413
117.661	45.2456
116.248	44.9356
113.543	43.8094
111.837	42.9535
110.184	44.1316
111.646	45.0728
115.763	46.1449
117.588	46.5202
116.984	47.347
115.974	47.7242
113.722	49.0447
111.05	51.3896
110.377	51.2455
110.893	52.1055
112.385	53.0227
111.254	52.2565
108.893	51.2813
108.435	49.7671
106.468	48.1001
105.52	46.844
102.745	45.4055
100.769	45.2682
99.4455	44.8528
97.271	44.712
94.4317	43.6788
92.5583	42.592
93.0053	42.1573
94.8419	41.7816
97.816	42.6039
98.6996	44.2088
98.304	49.1883
100.54	53.2618
105.786	57.2968
107.188	59.0649
106.759	58.5696
104.516	57.2163
102.86	55.6611
101.44	54.0149
100.921	52.1577
99.3786	50.0311
98.0616	47.3726
96.9747	46.2403
101.636	44.5924
107.334	42.5618
112.006	41.0778
114.142	41.1304
113.557	41.2162
114.801	40.2911
115.369	39.4763
113.499	39.2059
112.175	39.1904
109.459	39.5982
108.336	40.3737
107.975	41.1584
105.287	41.9003
104.823	42.9079
103.566	44.223
100.182	44.0039
99.0623	43.2363
98.2112	42.4324
101.485	41.8003
105.925	40.7213
106.325	40.7105
105.569	40.8261
104.97	40.9064
105.489	40.6175
107.992	40.1461
108.745	39.9664
110.129	39.5955
112.814	39.3379
114.506	38.9128
114.894	38.6669
114.473	38.5699
115.56	38.5765
116.758	38.8026
119.116	38.7626
124.865	38.8334
125.016	39.3502
121.478	42.1217
118.603	43.8247
115.597	44.3181
111.638	44.8577
111.105	45.3309
108.051	44.3055
105.414	43.1257
103.557	41.8879
102.514	41.2745
104.523	40.3808
106.582	38.7508
105.723	38.062
104.092	38.0022
101.999	38.3053
101.556	38.2204
103.758	38.4568
106.371	39.0395
106.586	39.6164
105.38	40.6079
103.19	41.4934
101.004	41.2467
101.799	43.8818
106.316	46.1548
109.329	46.8963
108.664	46.6481
105.79	46.2296
103.006	48.4007
104.84	50.4746
109.018	51.127
111.599	51.3586
113.81	50.7316
112.909	50.7639
109.427	50.7618
107.157	49.9233
105.137	48.8732
103.045	47.4548
99.8446	46.7159
99.0499	45.5381
95.9132	44.4986
94.9903	43.7276
95.7035	43.389
100.039	42.6862
102.459	42.6166
104.238	41.879
106.63	41.4899
108.317	41.8105
107.05	41.5161
102.848	41.2132
99.0427	40.3382
98.5423	39.1644
99.721	38.4231
99.7518	37.7113
97.9761	37.7094
96.2014	38.2005
97.7261	37.6798
98.4895	37.0229
101.211	36.5666
101.894	36.6683
101.606	36.8866
101.528	37.9737
104.872	38.5809
105.126	39.0518
104.219	39.3788
106.248	39.6798
116.495	39.0026
121.444	37.7199
123.995	36.8045
124.954	37.2028
123.085	37.6517
120.605	37.2249
118.415	38.8979
117.977	40.7244
116.836	41.3035
115.699	41.6072
114.393	41.498
111.122	41.5453
107.005	42.2921
105.007	42.0968
104.53	41.9365
103.879	42.8838
102.763	42.8277
104.104	43.0595
104.347	42.5312
101.856	41.7705
102.441	42.3992
107.893	42.9589
111.532	42.2644
111.499	41.339
113.741	40.3517
116.504	39.6169
119.284	39.2543
118.285	39.8887
118.823	40.4277
118.211	40.7282
123.596	40.5676
132.826	39.496
137.512	38.6041
140.101	37.7632
139.807	37.6962
142.015	38.0682
142.761	38.2527
138.971	38.6023
139.637	38.9682
143.941	40.3301
147.101	41.4974
145.062	41.4464
142.366	41.9526
140.469	42.9934
137.108	43.9624
134.774	44.7584
131.775	44.3264
131.514	42.8202
134.164	42.8574
136.914	42.6124
135.304	42.7377
134.95	42.6032
132.931	42.1405
130.839	42.3853
128.649	42.777
125.749	43.0489
124.449	43.7301
121.601	44.0555
117.26	44.8476
115.354	44.6838
114.941	43.4869
113.595	42.5326
114.088	42.2392
114.185	41.4938
119.914	41.0993
119.437	39.9145
116.865	38.7224
116.089	37.9931
112.964	37.7081
109.564	38.298
105.553	39.717
103.507	41.9332
103.809	45.7125
108.203	47.6477
111.698	49.6317
114.199	52.2895
114.976	54.0614
114.112	54.6026
112.306	53.329
109.476	51.9769
112.286	50.8409
114.066	51.2337
111.757	52.4666
109.415	51.8457
111.235	51.0206
112.868	51.2108
110.753	49.7428
111.031	48.6494
111.668	47.1762
111.913	46.6456
110.557	46.8925
109.32	46.5962
112.031	45.6765
115.735	45.481
118.307	45.0744
117.311	44.4967
115.66	43.4308
114.267	41.8043
113.546	40.5764
111.297	40.3391
107.865	39.7066
107.007	38.7011
108.381	38.6183
113.963	40.1856
118.923	41.1755
120.349	41.4691
122.767	41.279
124.396	41.1963
122.328	40.8681
121.113	40.7386
120.614	40.5994
118.594	40.4043
115.763	41.2536
115.446	42.6311
116.457	42.7014
122.378	42.6272
127.868	42.231
128.973	43.1129
125.506	43.233
122.656	42.7748
117.303	42.4812
112.848	43.1882
111.773	43.2606
112.429	42.8432
111.408	42.4056
109.591	42.0525
108.698	42.275
108.546	42.4788
108.908	42.0295
109.48	42.2837
110.615	41.697
111.256	41.6589
114.261	41.0908
115.831	40.7702
117.143	40.843
115.051	40.6227
113.155	39.485
112.97	38.7442
112.571	39.0668
111.728	39.2169
114.589	39.7396
115.296	39.9796
113.546	39.58
109.451	38.6625
106.755	38.8377
106.877	38.9839
108.635	38.9624
108.97	39.6122
107.258	41.3189
108.802	43.1934
111.252	43.535
110.91	43.4769
111.535	43.1165
111.599	42.9893
111.127	42.704
108.928	42.0136
113.014	40.9925
117.402	41.6128
119.982	41.625
123.053	41.0919
123.956	40.894
123.844	41.569
124.406	42.5301
124.058	44.2314
121.108	46.0284
118.617	46.6854
116.813	47.7571
117.652	49.1168
119.565	49.1994
117.816	48.7398
117.561	48.1499
117.532	48.0602
120.86	48.1949
123.171	47.4022
123.643	46.4086
125.694	47.2695
127.71	47.6458
131.473	47.0701
134.873	47.2119
140.485	47.7289
143.914	47.9894
144.448	47.8749
142.604	46.3676
139.871	44.9516
136.644	43.8698
134.575	42.0846
134.271	40.3772
135.709	38.8468
138.037	38.3748
137.093	38.4656
137.004	37.8393
136.401	41.0478
134.209	43.3744
130.792	44.5716
126.548	45.4768
124.511	45.2931
119.65	46.1502
114.207	47.1393
109.27	46.8168
104.167	45.9036
103.012	44.5555
101.323	43.5701
99.6828	42.9597
100.119	41.8711
102.564	40.3273
102.637	39.2799
102.638	38.6264
102.984	38.6157
101.772	39.9376
100.166	40.3878
99.618	40.4543
103.57	40.5744
107.717	40.707
112.862	39.8882
115.303	39.5165
115.816	40.1939
119.619	40.3935
121.226	40.7537
123.277	40.8561
126.647	41.4934
130.34	42.0837
131.182	42.1736
134.746	41.4729
134.512	41.2325
131.027	40.6224
130.01	39.4356
126.3	37.7006
122.37	35.831
119.616	35.2959
118.54	35.4658
115.479	36.0023
112.788	36.4734
113.257	36.6036
115.331	37.334
115.786	37.6443
117.53	38.4507
117.388	40.5123
118.741	41.2793
122.29	41.7381
132.115	43.1152
135.541	43.1361
135.902	43.0768
134.724	43.0356
134.35	45.0256
132.785	45.9644
127.981	45.6317
123.537	45.4991
120.525	44.5946
119.049	43.5481
118.147	46.8339
117.126	48.3526
115.162	49.8504
110.327	49.5858
105.197	51.6914
101.536	53.843
100.101	56.3957
98.268	58.9069
97.4381	60.6016
95.8278	60.2275
95.9404	59.3031
98.2095	57.8734
101.435	56.142
105.595	58.1892
108.04	59.7831
112.717	61.5793
121.726	66.4947
128.966	71.4344
131.705	74.2986
130.973	75.5245
131.203	75.1449
129.098	74.6105
128.35	75.1503
130.834	74.885
132.436	77.6549
135.05	80.8586
138.318	89.3116
137.215	93.6308
138.27	94.0947
136.96	92.472
133.859	90.0405
129.835	88.4011
127.828	87.9766
126.163	86.7955
121.512	84.7691
117.764	81.3432
121.834	79.4565
122.025	81.765
120.14	86.4208
118.092	95.7098
115.907	103.81
112.838	106.973
113.218	115.054
113.458	120.763
115.642	120.347
115.781	120.328
115.533	121.447
113.612	121.659
111.762	120.23
113.135	118.105
117.659	115.202
119.594	109.985
117.245	110.523
113.177	111.315
111.189	112.013
111.777	111.144
109.823	107.832
108.564	104.473
108.502	102.387
111.069	100.643
112.137	97.7337
114.11	95.6391
115.234	93.0522
115.522	89.9756
115.648	87.0021
116.794	83.9525
119.584	81.6377
119.749	79.3656
117.624	76.9015
119.643	76.3966
120.43	79
120.115	81.7927
117.927	87.8678
116.506	92.5543
114.165	96.6951
109.955	101.245
108.582	101.179
111.05	98.9427
114.168	96.8234
116.997	93.4315
117.411	91.4207
117.649	89.4827
118.159	86.9798
116.126	84.9955
118.825	82.4852
122.644	79.1417
124.73	75.6382
124.972	72.8852
122.555	70.7519
119.178	68.1133
114.495	66.1087
109.445	64.2981
105.963	62.6715
104.677	61.3449
103.489	59.4637
102.713	57.911
101.534	56.2666
100.149	55.4447
101.92	54.8985
106.596	53.633
107.825	53.0496
107.694	52.6198
107.43	52.1244
110.078	51.3373
112.188	50.2245
116.213	49.4517
122.504	48.9889
125.642	48.4705
124.251	47.3967
121.144	46.3309
116.204	46.3047
113.242	46.4834
107.566	46.1152
106.701	46.4257
106.864	49.0292
107.716	51.1572
108.725	53.989
108.984	62.4053
111.034	76.2752
112.999	82.3622
118.377	87.7217
119.305	99.8628
118.669	103.912
116.504	103.105
117.635	99.7634
116.746	95.227
112.757	89.5165
112.768	83.1137
111.914	80.0213
111.469	81.788
110.298	80.6516
112.513	79.0008
113.977	75.8112
114.871	73.1038
116.894	71.1498
121.722	68.0451
122.169	65.2243
123.858	62.1577
124.416	59.7819
123.253	57.3935
120.623	56.1041
125.172	55.578
128.381	54.6957
126.892	53.5906
123.987	52.4293
123.964	51.0813
126.533	50.4652
129.818	50.0866
133.109	49.2328
133.179	48.3938
129.018	47.5895
126.768	47.1295
125.674	46.9824
124.593	46.5355
121.849	46.0283
118.122	45.676
116.518	45.653
112.844	45.637
108.176	45.1089
104.762	45.136
100.914	45.4503
96.5181	45.7916
91.447	45.7333
88.984	45.0773
88.6275	45.0649
91.6295	45.4501
93.4434	45.5946
94.7277	44.8086
94.881	44.1398
97.6708	43.8476
99.5097	43.817
98.7927	43.845
98.1224	43.7168
96.8938	44.0462
96.6068	44.275
97.023	44.4831
96.9919	43.9137
97.9797	44.0845
99.478	44.4247
102.611	44.9809
104.811	44.9979
104.911	45.1082
105.596	45.0617
106.22	45.2264
107.613	45.513
107.571	45.3182
107.296	45.1583
108.532	45.1704
111.508	45.2772
114.978	45.3268
117.166	44.6965
121.344	45.4897
126.658	46.3606
130.028	46.7438
130.67	46.5668
128.236	45.7792
125.659	44.9615
127.857	45.1075
129.581	45.7259
128.439	45.5399
129.887	45.4846
127.125	45.7416
124.789	45.797
122.478	45.6631
121.66	45.7425
118.385	46.4869
113.205	48.1609
110.888	49.8403
114.72	52.0898
115.854	52.7903
114.82	53.9414
115.776	55.7255
114.225	55.9305
112.162	57.3038
114.866	57.1743
117.064	56.7397
120.633	54.8131
124.81	52.9336
126.53	51.8746
123.883	51.7546
119.559	51.4251
114.144	51.0732
110.925	51.7151
107.04	52.4316
103.456	52.9784
103.084	53.5305
104.426	56.1294
104.644	56.7772
105.411	55.8485
105.081	56.2621
104.114	55.3677
103.246	54.6974
105.991	56.6936
111.442	60.4431
113.282	64.1302
111.04	64.6227
109.779	64.3247
112.743	63.8962
119.06	62.4663
121.01	61.5471
119.287	60.4164
116.072	59.0404
117.236	56.4847
119.842	54.9068
123.301	54.8697
125.654	55.09
125.663	56.2524
124.414	58.2166
121.454	58.3743
118.34	58.3854
116.079	57.3838
112.834	58.313
109.646	61.937
108.121	63.4197
106.275	63.8832
104.475	63.7373
103.94	62.8236
104.331	61.8199
102.584	60.015
100.041	58.7863
99.0387	57.9822
98.3425	57.0053
99.7546	56.1546
100.046	55.17
100.076	56.7264
102.189	60.1705
103.608	60.9621
103.017	61.0441
100.367	60.461
100.939	59.8345
104.536	58.6609
106.148	57.0089
106.382	55.7386
105.83	54.6841
103.305	54.0996
102.339	54.186
101.57	55.723
101.848	57.2828
103.001	57.8736
103.507	56.856
102.578	55.1401
100.431	53.7515
97.6354	53.3535
94.857	53.0032
91.5244	52.6368
89.1608	52.5055
91.089	52.045
98.8532	53.4977
106.904	53.0049
122.095	51.6779
134.269	50.5841
144.496	49.3322
153.568	49.4967
157.726	51.9988
165.389	52.6287
170.563	52.9429
171.669	53.0627
176.549	52.949
177.993	52.0822
182.171	51.7019
184.236	53.1856
182.912	54.5606
183.544	53.9891
[truncated: 4,000 more rows]
