# Supplementary material for: Active triggering control of pneumatic rehabilitation gloves based on surface electromyography sensors
Source: PeerJ Comput Sci. 2021 Apr 19;7:e448. doi: 10.7717/peerj-cs.448 (PMC8064233; doi:10.7717/peerj-cs.448)
Supplement: Supplemental Information 6 [file peerj-cs-07-448-s006.zip › Neural/build-Neuralfirst-Desktop_Qt_5_9_7_MinGW_32bit-Debug/object_script.Neuralfirst.Debug]

INPUT(
./debug\main.o
./debug\mainwindow.o
./debug\form1.o
./debug\form2.o
./debug\form3.o
./debug\form4.o
./debug\form5.o
./debug\form6.o
./debug\form7.o
./debug\form8.o
./debug\form9.o
./debug\form10.o
./debug\moc_mainwindow.o
./debug\moc_form1.o
./debug\moc_form2.o
./debug\moc_form3.o
./debug\moc_form4.o
./debug\moc_form5.o
./debug\moc_form6.o
./debug\moc_form7.o
./debug\moc_form8.o
./debug\moc_form9.o
./debug\moc_form10.o
);
