# Supplementary material for: Active triggering control of pneumatic rehabilitation gloves based on surface electromyography sensors
Source: PeerJ Comput Sci. 2021 Apr 19;7:e448. doi: 10.7717/peerj-cs.448 (PMC8064233; doi:10.7717/peerj-cs.448)
Supplement: Supplemental Information 6 [file peerj-cs-07-448-s006.zip › Neural/build-Neuralfirst-Desktop_Qt_5_9_7_MinGW_32bit-Debug/ui_form1.h]

/********************************************************************************
** Form generated from reading UI file 'form1.ui'
**
** Created by: Qt User Interface Compiler version 5.9.7
**
** WARNING! All changes made in this file will be lost when recompiling UI file!
********************************************************************************/

#ifndef UI_FORM1_H
#define UI_FORM1_H

#include <QtCore/QVariant>
#include <QtWidgets/QAction>
#include <QtWidgets/QApplication>
#include <QtWidgets/QButtonGroup>
#include <QtWidgets/QHeaderView>
#include <QtWidgets/QLabel>
#include <QtWidgets/QLineEdit>
#include <QtWidgets/QPushButton>
#include <QtWidgets/QStackedWidget>
#include <QtWidgets/QWidget>

QT_BEGIN_NAMESPACE

class Ui_Form1
{
public:
    QStackedWidget *stackedWidget;
    QWidget *page;
    QLabel *label_3;
    QLabel *label;
    QLabel *label_2;
    QPushButton *pushButton_3;
    QLineEdit *lineEdit_2;
    QPushButton *pushButton_2;
    QLineEdit *lineEdit;
    QPushButton *pushButton;
    QWidget *page_2;
    QLabel *label_4;
    QLineEdit *lineEdit_3;
    QLabel *label_5;
    QLineEdit *lineEdit_4;
    QLabel *label_6;
    QLabel *label_7;
    QLineEdit *lineEdit_5;
    QLineEdit *lineEdit_6;
    QLabel *label_8;
    QLineEdit *lineEdit_7;
    QLabel *label_9;
    QPushButton *pushButton_4;
    QPushButton *pushButton_6;
    QLabel *label_14;
    QLineEdit *lineEdit_11;
    QWidget *page_3;
    QLabel *label_10;
    QLabel *label_11;
    QLineEdit *lineEdit_8;
    QLabel *label_12;
    QLineEdit *lineEdit_9;
    QLabel *label_13;
    QLineEdit *lineEdit_10;
    QPushButton *pushButton_5;
    QPushButton *pushButton_7;

    void setupUi(QWidget *Form1)
    {
        if (Form1->objectName().isEmpty())
            Form1->setObjectName(QStringLiteral("Form1"));
        Form1->resize(950, 707);
        stackedWidget = new QStackedWidget(Form1);
        stackedWidget->setObjectName(QStringLiteral("stackedWidget"));
        stackedWidget->setGeometry(QRect(100, 60, 731, 551));
        page = new QWidget();
        page->setObjectName(QStringLiteral("page"));
        label_3 = new QLabel(page);
        label_3->setObjectName(QStringLiteral("label_3"));
        label_3->setGeometry(QRect(70, 50, 601, 51));
        QFont font;
        font.setFamily(QStringLiteral("3ds"));
        font.setPointSize(20);
        label_3->setFont(font);
        label = new QLabel(page);
        label->setObjectName(QStringLiteral("label"));
        label->setGeometry(QRect(180, 200, 81, 20));
        label_2 = new QLabel(page);
        label_2->setObjectName(QStringLiteral("label_2"));
        label_2->setGeometry(QRect(180, 280, 72, 15));
        pushButton_3 = new QPushButton(page);
        pushButton_3->setObjectName(QStringLiteral("pushButton_3"));
        pushButton_3->setGeometry(QRect(480, 340, 111, 31));
        lineEdit_2 = new QLineEdit(page);
        lineEdit_2->setObjectName(QStringLiteral("lineEdit_2"));
        lineEdit_2->setGeometry(QRect(280, 270, 211, 31));
        lineEdit_2->setEchoMode(QLineEdit::Password);
        pushButton_2 = new QPushButton(page);
        pushButton_2->setObjectName(QStringLiteral("pushButton_2"));
        pushButton_2->setGeometry(QRect(170, 340, 91, 31));
        lineEdit = new QLineEdit(page);
        lineEdit->setObjectName(QStringLiteral("lineEdit"));
        lineEdit->setGeometry(QRect(280, 200, 211, 31));
        pushButton = new QPushButton(page);
        pushButton->setObjectName(QStringLiteral("pushButton"));
        pushButton->setGeometry(QRect(330, 380, 111, 41));
        stackedWidget->addWidget(page);
        page_2 = new QWidget();
        page_2->setObjectName(QStringLiteral("page_2"));
        label_4 = new QLabel(page_2);
        label_4->setObjectName(QStringLiteral("label_4"));
        label_4->setGeometry(QRect(240, 40, 361, 71));
        QFont font1;
        font1.setFamily(QStringLiteral("3ds"));
        font1.setPointSize(26);
        label_4->setFont(font1);
        label_4->setAlignment(Qt::AlignCenter);
        lineEdit_3 = new QLineEdit(page_2);
        lineEdit_3->setObjectName(QStringLiteral("lineEdit_3"));
        lineEdit_3->setGeometry(QRect(340, 190, 201, 31));
        label_5 = new QLabel(page_2);
        label_5->setObjectName(QStringLiteral("label_5"));
        label_5->setGeometry(QRect(240, 200, 72, 15));
        lineEdit_4 = new QLineEdit(page_2);
        lineEdit_4->setObjectName(QStringLiteral("lineEdit_4"));
        lineEdit_4->setGeometry(QRect(340, 240, 201, 31));
        label_6 = new QLabel(page_2);
        label_6->setObjectName(QStringLiteral("label_6"));
        label_6->setGeometry(QRect(240, 250, 72, 15));
        label_7 = new QLabel(page_2);
        label_7->setObjectName(QStringLiteral("label_7"));
        label_7->setGeometry(QRect(240, 300, 72, 15));
        lineEdit_5 = new QLineEdit(page_2);
        lineEdit_5->setObjectName(QStringLiteral("lineEdit_5"));
        lineEdit_5->setGeometry(QRect(340, 290, 201, 31));
        lineEdit_6 = new QLineEdit(page_2);
        lineEdit_6->setObjectName(QStringLiteral("lineEdit_6"));
        lineEdit_6->setGeometry(QRect(340, 350, 201, 31));
        label_8 = new QLabel(page_2);
        label_8->setObjectName(QStringLiteral("label_8"));
        label_8->setGeometry(QRect(240, 360, 72, 16));
        lineEdit_7 = new QLineEdit(page_2);
        lineEdit_7->setObjectName(QStringLiteral("lineEdit_7"));
        lineEdit_7->setGeometry(QRect(340, 400, 201, 31));
        label_9 = new QLabel(page_2);
        label_9->setObjectName(QStringLiteral("label_9"));
        label_9->setGeometry(QRect(240, 410, 72, 16));
        pushButton_4 = new QPushButton(page_2);
        pushButton_4->setObjectName(QStringLiteral("pushButton_4"));
        pushButton_4->setGeometry(QRect(340, 500, 93, 28));
        pushButton_6 = new QPushButton(page_2);
        pushButton_6->setObjectName(QStringLiteral("pushButton_6"));
        pushButton_6->setGeometry(QRect(610, 500, 93, 28));
        label_14 = new QLabel(page_2);
        label_14->setObjectName(QStringLiteral("label_14"));
        label_14->setGeometry(QRect(240, 450, 72, 16));
        lineEdit_11 = new QLineEdit(page_2);
        lineEdit_11->setObjectName(QStringLiteral("lineEdit_11"));
        lineEdit_11->setGeometry(QRect(340, 440, 201, 31));
        stackedWidget->addWidget(page_2);
        page_3 = new QWidget();
        page_3->setObjectName(QStringLiteral("page_3"));
        label_10 = new QLabel(page_3);
        label_10->setObjectName(QStringLiteral("label_10"));
        label_10->setGeometry(QRect(280, 60, 201, 81));
        label_10->setFont(font1);
        label_10->setAlignment(Qt::AlignCenter);
        label_11 = new QLabel(page_3);
        label_11->setObjectName(QStringLiteral("label_11"));
        label_11->setGeometry(QRect(230, 190, 72, 15));
        lineEdit_8 = new QLineEdit(page_3);
        lineEdit_8->setObjectName(QStringLiteral("lineEdit_8"));
        lineEdit_8->setGeometry(QRect(320, 180, 131, 31));
        label_12 = new QLabel(page_3);
        label_12->setObjectName(QStringLiteral("label_12"));
        label_12->setGeometry(QRect(230, 240, 72, 15));
        lineEdit_9 = new QLineEdit(page_3);
        lineEdit_9->setObjectName(QStringLiteral("lineEdit_9"));
        lineEdit_9->setGeometry(QRect(320, 230, 131, 31));
        label_13 = new QLabel(page_3);
        label_13->setObjectName(QStringLiteral("label_13"));
        label_13->setGeometry(QRect(230, 290, 72, 15));
        lineEdit_10 = new QLineEdit(page_3);
        lineEdit_10->setObjectName(QStringLiteral("lineEdit_10"));
        lineEdit_10->setGeometry(QRect(320, 280, 131, 31));
        pushButton_5 = new QPushButton(page_3);
        pushButton_5->setObjectName(QStringLiteral("pushButton_5"));
        pushButton_5->setGeometry(QRect(310, 360, 93, 28));
        pushButton_7 = new QPushButton(page_3);
        pushButton_7->setObjectName(QStringLiteral("pushButton_7"));
        pushButton_7->setGeometry(QRect(580, 370, 93, 28));
        stackedWidget->addWidget(page_3);

        retranslateUi(Form1);

        stackedWidget->setCurrentIndex(0);


        QMetaObject::connectSlotsByName(Form1);
    } // setupUi

    void retranslateUi(QWidget *Form1)
    {
        Form1->setWindowTitle(QApplication::translate("Form1", "Form", Q_NULLPTR));
        label_3->setText(QApplication::translate("Form1", "\346\254\242\350\277\216\346\235\245\345\210\260\346\260\224\345\212\250\345\272\267\345\244\215\346\211\213\345\245\227\344\270\273\345\212\250\350\247\246\345\217\221\346\216\247\345\210\266\347\225\214\351\235\242", Q_NULLPTR));
        label->setText(QApplication::translate("Form1", "\350\264\246\345\217\267\357\274\232", Q_NULLPTR));
        label_2->setText(QApplication::translate("Form1", "\345\257\206\347\240\201\357\274\232", Q_NULLPTR));
        pushButton_3->setText(QApplication::translate("Form1", "\346\226\260\347\224\250\346\210\267\346\263\250\345\206\214", Q_NULLPTR));
        pushButton_2->setText(QApplication::translate("Form1", "\345\277\230\350\256\260\345\257\206\347\240\201\357\274\237", Q_NULLPTR));
        pushButton->setText(QApplication::translate("Form1", "\347\231\273\345\275\225", Q_NULLPTR));
        label_4->setText(QApplication::translate("Form1", "\346\226\260\347\224\250\346\210\267\346\263\250\345\206\214\347\225\214\351\235\242", Q_NULLPTR));
        label_5->setText(QApplication::translate("Form1", "\345\247\223\345\220\215\357\274\232", Q_NULLPTR));
        label_6->setText(QApplication::translate("Form1", "\345\271\264\351\276\204\357\274\232", Q_NULLPTR));
        label_7->setText(QApplication::translate("Form1", "\347\224\250\346\210\267\347\274\226\345\217\267\357\274\232", Q_NULLPTR));
        label_8->setText(QApplication::translate("Form1", "\346\200\247\345\210\253\357\274\232", Q_NULLPTR));
        label_9->setText(QApplication::translate("Form1", "\346\211\213\346\234\272\345\217\267\347\240\201\357\274\232", Q_NULLPTR));
        pushButton_4->setText(QApplication::translate("Form1", "\347\224\250\346\210\267\346\263\250\345\206\214", Q_NULLPTR));
        pushButton_6->setText(QApplication::translate("Form1", "\350\277\224\345\233\236\344\270\273\347\225\214\351\235\242", Q_NULLPTR));
        label_14->setText(QApplication::translate("Form1", "\345\257\206\347\240\201\357\274\232", Q_NULLPTR));
        label_10->setText(QApplication::translate("Form1", "\346\211\276\345\233\236\345\257\206\347\240\201", Q_NULLPTR));
        label_11->setText(QApplication::translate("Form1", "\345\247\223\345\220\215", Q_NULLPTR));
        label_12->setText(QApplication::translate("Form1", "\347\224\250\346\210\267\345\220\215", Q_NULLPTR));
        label_13->setText(QApplication::translate("Form1", "\346\211\213\346\234\272\345\217\267", Q_NULLPTR));
        pushButton_5->setText(QApplication::translate("Form1", "\345\257\206\347\240\201\346\211\276\345\233\236", Q_NULLPTR));
        pushButton_7->setText(QApplication::translate("Form1", "\350\277\224\345\233\236\344\270\273\347\225\214\351\235\242", Q_NULLPTR));
    } // retranslateUi

};

namespace Ui {
    class Form1: public Ui_Form1 {};
} // namespace Ui

QT_END_NAMESPACE

#endif // UI_FORM1_H
