# Supplementary material for: Active triggering control of pneumatic rehabilitation gloves based on surface electromyography sensors
Source: PeerJ Comput Sci. 2021 Apr 19;7:e448. doi: 10.7717/peerj-cs.448 (PMC8064233; doi:10.7717/peerj-cs.448)
Supplement: Supplemental Information 6 [file peerj-cs-07-448-s006.zip › Neural/build-Neuralfirst-Desktop_Qt_5_9_7_MinGW_32bit-Debug/ui_form10.h]

/********************************************************************************
** Form generated from reading UI file 'form10.ui'
**
** Created by: Qt User Interface Compiler version 5.9.7
**
** WARNING! All changes made in this file will be lost when recompiling UI file!
********************************************************************************/

#ifndef UI_FORM10_H
#define UI_FORM10_H

#include <QtCore/QVariant>
#include <QtWidgets/QAction>
#include <QtWidgets/QApplication>
#include <QtWidgets/QButtonGroup>
#include <QtWidgets/QHeaderView>
#include <QtWidgets/QLabel>
#include <QtWidgets/QWidget>

QT_BEGIN_NAMESPACE

class Ui_Form10
{
public:
    QLabel *label;
    QLabel *label_2;
    QLabel *label_3;
    QLabel *label_4;
    QLabel *label_5;
    QLabel *label_6;
    QLabel *label_7;
    QLabel *label_8;

    void setupUi(QWidget *Form10)
    {
        if (Form10->objectName().isEmpty())
            Form10->setObjectName(QStringLiteral("Form10"));
        Form10->resize(810, 589);
        label = new QLabel(Form10);
        label->setObjectName(QStringLiteral("label"));
        label->setGeometry(QRect(200, 20, 391, 61));
        QFont font;
        font.setFamily(QStringLiteral("3ds"));
        font.setPointSize(24);
        label->setFont(font);
        label->setAlignment(Qt::AlignCenter);
        label_2 = new QLabel(Form10);
        label_2->setObjectName(QStringLiteral("label_2"));
        label_2->setGeometry(QRect(50, 180, 681, 41));
        QFont font1;
        font1.setFamily(QStringLiteral("3ds"));
        font1.setPointSize(12);
        label_2->setFont(font1);
        label_3 = new QLabel(Form10);
        label_3->setObjectName(QStringLiteral("label_3"));
        label_3->setGeometry(QRect(50, 210, 681, 41));
        QFont font2;
        font2.setFamily(QStringLiteral("3ds"));
        font2.setPointSize(11);
        label_3->setFont(font2);
        label_4 = new QLabel(Form10);
        label_4->setObjectName(QStringLiteral("label_4"));
        label_4->setGeometry(QRect(50, 240, 681, 41));
        label_4->setFont(font1);
        label_5 = new QLabel(Form10);
        label_5->setObjectName(QStringLiteral("label_5"));
        label_5->setGeometry(QRect(50, 270, 681, 41));
        label_5->setFont(font1);
        label_6 = new QLabel(Form10);
        label_6->setObjectName(QStringLiteral("label_6"));
        label_6->setGeometry(QRect(50, 300, 681, 41));
        label_6->setFont(font1);
        label_7 = new QLabel(Form10);
        label_7->setObjectName(QStringLiteral("label_7"));
        label_7->setGeometry(QRect(50, 330, 681, 41));
        label_7->setFont(font1);
        label_8 = new QLabel(Form10);
        label_8->setObjectName(QStringLiteral("label_8"));
        label_8->setGeometry(QRect(50, 360, 681, 41));
        label_8->setFont(font1);

        retranslateUi(Form10);

        QMetaObject::connectSlotsByName(Form10);
    } // setupUi

    void retranslateUi(QWidget *Form10)
    {
        Form10->setWindowTitle(QApplication::translate("Form10", "Form", Q_NULLPTR));
        label->setText(QApplication::translate("Form10", "\347\240\224\345\217\221\350\203\214\346\231\257", Q_NULLPTR));
        label_2->setText(QApplication::translate("Form10", "\344\276\277\346\220\272\345\274\217\343\200\201\345\273\211\344\273\267\347\232\204\346\211\213\351\203\250\345\272\267\345\244\215\346\234\272\345\231\250\344\272\272\345\267\262\346\210\220\344\270\272\350\204\221\345\215\222\344\270\255\346\202\243\350\200\205\346\211\213\351\203\250\350\277\220\345\212\250\345\212\237\350\203\275\351\232\234\347\242\215\347\232\204\345\256\236\347\224\250\345\272\267", Q_NULLPTR));
        label_3->setText(QApplication::translate("Form10", "\345\244\215\350\256\276\345\244\207\357\274\214\345\234\250\350\277\231\346\240\267\347\232\204\350\203\214\346\231\257\344\270\213\346\210\221\344\273\254\346\217\220\345\207\272\344\272\206\344\270\200\347\247\215\345\237\272\344\272\216\350\241\250\351\235\242\350\202\214\347\224\265\344\277\241\345\217\267\347\232\204\346\260\224\345\212\250\345\272\267\345\244\215\346\211\213\345\245\227\344\270\273\345\212\250\350\247\246\345\217\221\346\216\247", Q_NULLPTR));
        label_4->setText(QApplication::translate("Form10", "\345\210\266\347\263\273\347\273\237\343\200\202\350\257\245\347\263\273\347\273\237\347\232\204\345\256\236\347\216\260\346\230\257\351\200\232\350\277\207\345\234\250\346\260\224\345\212\250\345\272\267\345\244\215\346\234\272\345\231\250\344\272\272\346\211\213\345\245\227\344\270\212\346\220\255\350\275\275\350\241\250\351\235\242\350\202\214\347\224\265\344\274\240\346\204\237\345\231\250\350\257\206\345\210\253\346\202\243\350\200\205\347\232\204\350\277\220\345\212\250\346\204\217\345\233\276\357\274\214\350\277\233\350\200\214\345\256\236\347\216\260\345\215\263\346\227\266\347\232\204\345\272\267\345\244\215\345\212\250\344\275\234\346\235\245\345\270\256\345\212\251\346\202\243\350\200\205\345\256\214\346\210\220\346\211\213\346\214\207\345\272\267\345\244\215\350\256\255\347\273\203\343\200\202", Q_NULLPTR));
        label_5->setText(QApplication::translate("Form10", "\345\210\253\346\202\243\350\200\205\347\232\204\350\277\220\345\212\250\346\204\217\345\233\276\357\274\214\350\277\233\350\200\214\345\256\236\347\216\260\345\215\263\346\227\266\347\232\204\345\272\267\345\244\215\345\212\250\344\275\234\346\235\245\345\270\256\345\212\251\346\202\243\350\200\205\345\256\214\346\210\220\346\211\213\346\214\207\345\272\267\345\244\215\350\256\255\347\273\203\343\200\202", Q_NULLPTR));
        label_6->setText(QApplication::translate("Form10", "\350\257\245\346\216\247\345\210\266\347\263\273\347\273\237\351\207\207\347\224\250\344\272\206BP\347\245\236\347\273\217\347\275\221\347\273\234\344\275\234\344\270\272\346\202\243\350\200\205\346\211\213\346\214\207\350\277\220\345\212\250\346\204\217\345\233\276\350\257\206\345\210\253\347\232\204\345\210\206\347\261\273\345\231\250\357\274\214\351\200\232\350\277\207\345\257\271\350\241\250\351\235\242\350\202\214\347\224\265\344\277\241\345\217\267\347\211\271\345\276\201\345\200\274\347\232\204\350\247\243\347\240\201\345\256\236\346\227\266\350\257\206\345\210\253\345\207\272\346\202\243\350\200\205\347\232\204\350\277\220\345\212\250\346\204\217\345\233\276\357\274\214\345\271\266\351\200\232\350\277\207\346\216\247\345\210\266\346\220\255\350\275\275ARM\350\212\257\347\211\207\347\232\204Stm32f103\345\276\256\345\244\204\347\220\206\345\231\250\350\247\246\345\217\221\346\216\247\345\210\266\346\260\224\345\212\250\345\272\267\345\244\215\346\211\213\345\245\227\350\277\220\345\212\250\343\200\202", Q_NULLPTR));
        label_7->setText(QApplication::translate("Form10", "\351\235\242\350\202\214\347\224\265\344\277\241\345\217\267\347\211\271\345\276\201\345\200\274\347\232\204\350\247\243\347\240\201\345\256\236\346\227\266\350\257\206\345\210\253\345\207\272\346\202\243\350\200\205\347\232\204\350\277\220\345\212\250\346\204\217\345\233\276\357\274\214\345\271\266\351\200\232\350\277\207\346\216\247\345\210\266\346\220\255\350\275\275ARM\350\212\257\347\211\207\347\232\204Stm32f103\345\276\256\345\244\204\347\220\206\345\231\250\350\247\246\345\217\221\346\216\247\345\210\266\346\260\224\345\212\250\345\272\267\345\244\215\346\211\213\345\245\227\350\277\220\345\212\250\343\200\202", Q_NULLPTR));
        label_8->setText(QApplication::translate("Form10", "\347\211\207\347\232\204Stm32f103\345\276\256\345\244\204\347\220\206\345\231\250\350\247\246\345\217\221\346\216\247\345\210\266\346\260\224\345\212\250\345\272\267\345\244\215\346\211\213\345\245\227\350\277\220\345\212\250\343\200\202", Q_NULLPTR));
    } // retranslateUi

};

namespace Ui {
    class Form10: public Ui_Form10 {};
} // namespace Ui

QT_END_NAMESPACE

#endif // UI_FORM10_H
