# Supplementary material for: Active triggering control of pneumatic rehabilitation gloves based on surface electromyography sensors
Source: PeerJ Comput Sci. 2021 Apr 19;7:e448. doi: 10.7717/peerj-cs.448 (PMC8064233; doi:10.7717/peerj-cs.448)
Supplement: Supplemental Information 6 [file peerj-cs-07-448-s006.zip › Neural/build-Neuralfirst-Desktop_Qt_5_9_7_MinGW_32bit-Debug/ui_form5.h]

/********************************************************************************
** Form generated from reading UI file 'form5.ui'
**
** Created by: Qt User Interface Compiler version 5.9.7
**
** WARNING! All changes made in this file will be lost when recompiling UI file!
********************************************************************************/

#ifndef UI_FORM5_H
#define UI_FORM5_H

#include <QtCore/QVariant>
#include <QtWidgets/QAction>
#include <QtWidgets/QApplication>
#include <QtWidgets/QButtonGroup>
#include <QtWidgets/QHeaderView>
#include <QtWidgets/QLabel>
#include <QtWidgets/QWidget>

QT_BEGIN_NAMESPACE

class Ui_Form5
{
public:
    QLabel *label;

    void setupUi(QWidget *Form5)
    {
        if (Form5->objectName().isEmpty())
            Form5->setObjectName(QStringLiteral("Form5"));
        Form5->resize(352, 150);
        label = new QLabel(Form5);
        label->setObjectName(QStringLiteral("label"));
        label->setGeometry(QRect(20, 20, 291, 101));
        QFont font;
        font.setFamily(QStringLiteral("3ds"));
        font.setPointSize(24);
        label->setFont(font);
        label->setAlignment(Qt::AlignCenter);

        retranslateUi(Form5);

        QMetaObject::connectSlotsByName(Form5);
    } // setupUi

    void retranslateUi(QWidget *Form5)
    {
        Form5->setWindowTitle(QApplication::translate("Form5", "Form", Q_NULLPTR));
        label->setText(QApplication::translate("Form5", "\350\256\276\345\244\207\346\226\255\345\274\200\346\210\220\345\212\237", Q_NULLPTR));
    } // retranslateUi

};

namespace Ui {
    class Form5: public Ui_Form5 {};
} // namespace Ui

QT_END_NAMESPACE

#endif // UI_FORM5_H
