# Supplementary material for: Active triggering control of pneumatic rehabilitation gloves based on surface electromyography sensors
Source: PeerJ Comput Sci. 2021 Apr 19;7:e448. doi: 10.7717/peerj-cs.448 (PMC8064233; doi:10.7717/peerj-cs.448)
Supplement: Supplemental Information 6 [file peerj-cs-07-448-s006.zip › Neural/build-Neuralfirst-Desktop_Qt_5_9_7_MinGW_32bit-Debug/ui_form6.h]

/********************************************************************************
** Form generated from reading UI file 'form6.ui'
**
** Created by: Qt User Interface Compiler version 5.9.7
**
** WARNING! All changes made in this file will be lost when recompiling UI file!
********************************************************************************/

#ifndef UI_FORM6_H
#define UI_FORM6_H

#include <QtCore/QVariant>
#include <QtWidgets/QAction>
#include <QtWidgets/QApplication>
#include <QtWidgets/QButtonGroup>
#include <QtWidgets/QHeaderView>
#include <QtWidgets/QLabel>
#include <QtWidgets/QWidget>

QT_BEGIN_NAMESPACE

class Ui_Form6
{
public:
    QLabel *label;

    void setupUi(QWidget *Form6)
    {
        if (Form6->objectName().isEmpty())
            Form6->setObjectName(QStringLiteral("Form6"));
        Form6->resize(347, 117);
        label = new QLabel(Form6);
        label->setObjectName(QStringLiteral("label"));
        label->setGeometry(QRect(10, 10, 331, 81));
        QFont font;
        font.setFamily(QStringLiteral("3ds"));
        font.setPointSize(22);
        label->setFont(font);
        label->setAlignment(Qt::AlignCenter);

        retranslateUi(Form6);

        QMetaObject::connectSlotsByName(Form6);
    } // setupUi

    void retranslateUi(QWidget *Form6)
    {
        Form6->setWindowTitle(QApplication::translate("Form6", "Form", Q_NULLPTR));
        label->setText(QApplication::translate("Form6", "\346\201\255\345\226\234\344\275\240\345\256\214\346\210\220\346\234\254\346\254\241\350\256\255\347\273\203", Q_NULLPTR));
    } // retranslateUi

};

namespace Ui {
    class Form6: public Ui_Form6 {};
} // namespace Ui

QT_END_NAMESPACE

#endif // UI_FORM6_H
