# Supplementary material for: Active triggering control of pneumatic rehabilitation gloves based on surface electromyography sensors
Source: PeerJ Comput Sci. 2021 Apr 19;7:e448. doi: 10.7717/peerj-cs.448 (PMC8064233; doi:10.7717/peerj-cs.448)
Supplement: Supplemental Information 6 [file peerj-cs-07-448-s006.zip › Neural/build-Neuralfirst-Desktop_Qt_5_9_7_MinGW_32bit-Debug/ui_form7.h]

/********************************************************************************
** Form generated from reading UI file 'form7.ui'
**
** Created by: Qt User Interface Compiler version 5.9.7
**
** WARNING! All changes made in this file will be lost when recompiling UI file!
********************************************************************************/

#ifndef UI_FORM7_H
#define UI_FORM7_H

#include <QtCore/QVariant>
#include <QtWidgets/QAction>
#include <QtWidgets/QApplication>
#include <QtWidgets/QButtonGroup>
#include <QtWidgets/QHeaderView>
#include <QtWidgets/QLabel>
#include <QtWidgets/QWidget>

QT_BEGIN_NAMESPACE

class Ui_Form7
{
public:
    QLabel *label;
    QLabel *label_2;

    void setupUi(QWidget *Form7)
    {
        if (Form7->objectName().isEmpty())
            Form7->setObjectName(QStringLiteral("Form7"));
        Form7->resize(333, 124);
        label = new QLabel(Form7);
        label->setObjectName(QStringLiteral("label"));
        label->setGeometry(QRect(50, 10, 231, 41));
        QFont font;
        font.setFamily(QStringLiteral("3ds"));
        font.setPointSize(22);
        label->setFont(font);
        label->setAlignment(Qt::AlignCenter);
        label_2 = new QLabel(Form7);
        label_2->setObjectName(QStringLiteral("label_2"));
        label_2->setGeometry(QRect(40, 60, 261, 41));
        label_2->setFont(font);
        label_2->setAlignment(Qt::AlignCenter);

        retranslateUi(Form7);

        QMetaObject::connectSlotsByName(Form7);
    } // setupUi

    void retranslateUi(QWidget *Form7)
    {
        Form7->setWindowTitle(QApplication::translate("Form7", "Form", Q_NULLPTR));
        label->setText(QApplication::translate("Form7", "\351\200\200\345\207\272\347\263\273\347\273\237", Q_NULLPTR));
        label_2->setText(QApplication::translate("Form7", "\345\267\262\344\277\235\345\255\230\346\202\243\350\200\205\346\225\260\346\215\256", Q_NULLPTR));
    } // retranslateUi

};

namespace Ui {
    class Form7: public Ui_Form7 {};
} // namespace Ui

QT_END_NAMESPACE

#endif // UI_FORM7_H
