# Supplementary material for: Active triggering control of pneumatic rehabilitation gloves based on surface electromyography sensors
Source: PeerJ Comput Sci. 2021 Apr 19;7:e448. doi: 10.7717/peerj-cs.448 (PMC8064233; doi:10.7717/peerj-cs.448)
Supplement: Supplemental Information 6 [file peerj-cs-07-448-s006.zip › Neural/build-Neuralfirst-Desktop_Qt_5_9_7_MinGW_32bit-Debug/ui_form9.h]

/********************************************************************************
** Form generated from reading UI file 'form9.ui'
**
** Created by: Qt User Interface Compiler version 5.9.7
**
** WARNING! All changes made in this file will be lost when recompiling UI file!
********************************************************************************/

#ifndef UI_FORM9_H
#define UI_FORM9_H

#include <QtCore/QVariant>
#include <QtWidgets/QAction>
#include <QtWidgets/QApplication>
#include <QtWidgets/QButtonGroup>
#include <QtWidgets/QHeaderView>
#include <QtWidgets/QLabel>
#include <QtWidgets/QWidget>

QT_BEGIN_NAMESPACE

class Ui_Form9
{
public:
    QLabel *label;
    QLabel *label_2;

    void setupUi(QWidget *Form9)
    {
        if (Form9->objectName().isEmpty())
            Form9->setObjectName(QStringLiteral("Form9"));
        Form9->resize(431, 127);
        label = new QLabel(Form9);
        label->setObjectName(QStringLiteral("label"));
        label->setGeometry(QRect(80, 10, 271, 51));
        QFont font;
        font.setFamily(QStringLiteral("3ds"));
        font.setPointSize(22);
        label->setFont(font);
        label->setAlignment(Qt::AlignCenter);
        label_2 = new QLabel(Form9);
        label_2->setObjectName(QStringLiteral("label_2"));
        label_2->setGeometry(QRect(60, 60, 321, 51));
        label_2->setFont(font);
        label_2->setAlignment(Qt::AlignCenter);

        retranslateUi(Form9);

        QMetaObject::connectSlotsByName(Form9);
    } // setupUi

    void retranslateUi(QWidget *Form9)
    {
        Form9->setWindowTitle(QApplication::translate("Form9", "Form", Q_NULLPTR));
        label->setText(QApplication::translate("Form9", "\345\257\206\347\240\201\346\211\276\345\233\236\346\210\220\345\212\237", Q_NULLPTR));
        label_2->setText(QApplication::translate("Form9", "\345\267\262\345\217\221\351\200\201\345\210\260\347\224\250\346\210\267\346\211\213\346\234\272", Q_NULLPTR));
    } // retranslateUi

};

namespace Ui {
    class Form9: public Ui_Form9 {};
} // namespace Ui

QT_END_NAMESPACE

#endif // UI_FORM9_H
