# Supplementary material for: Active triggering control of pneumatic rehabilitation gloves based on surface electromyography sensors
Source: PeerJ Comput Sci. 2021 Apr 19;7:e448. doi: 10.7717/peerj-cs.448 (PMC8064233; doi:10.7717/peerj-cs.448)
Supplement: Supplemental Information 6 [file peerj-cs-07-448-s006.zip › Neural/build-Neuralfirst-Desktop_Qt_5_9_7_MinGW_32bit-Debug/ui_mainwindow.h]

/********************************************************************************
** Form generated from reading UI file 'mainwindow.ui'
**
** Created by: Qt User Interface Compiler version 5.9.7
**
** WARNING! All changes made in this file will be lost when recompiling UI file!
********************************************************************************/

#ifndef UI_MAINWINDOW_H
#define UI_MAINWINDOW_H

#include <QtCore/QVariant>
#include <QtWidgets/QAction>
#include <QtWidgets/QApplication>
#include <QtWidgets/QButtonGroup>
#include <QtWidgets/QHeaderView>
#include <QtWidgets/QLCDNumber>
#include <QtWidgets/QLabel>
#include <QtWidgets/QMainWindow>
#include <QtWidgets/QPushButton>
#include <QtWidgets/QStackedWidget>
#include <QtWidgets/QTextEdit>
#include <QtWidgets/QWidget>
#include <qchartview.h>

QT_BEGIN_NAMESPACE

class Ui_MainWindow
{
public:
    QWidget *centralWidget;
    QStackedWidget *stackedWidget;
    QWidget *page_3;
    QPushButton *all_time_btn;
    QPushButton *tap_btn;
    QLabel *all_time_val;
    QLabel *tap_time_val;
    QPushButton *add_btn;
    QPushButton *sub_btn;
    QLabel *label;
    QLabel *label_6;
    QLCDNumber *dang_time_val;
    QPushButton *pushButton_6;
    QPushButton *pushButton_7;
    QLabel *label_16;
    QLabel *connect_state_2;
    QWidget *page;
    QTextEdit *text_tong1;
    QPushButton *test_btn;
    QPushButton *train_btn;
    QLabel *label_time;
    QPushButton *time_btn;
    QTextEdit *text_tong2;
    QLabel *label_2;
    QLabel *label_3;
    QPushButton *clear1;
    QLabel *label_temp;
    QLabel *test;
    QTextEdit *textEdit;
    QWidget *page_2;
    QChartView *chart_tong1;
    QChartView *chart_tong2;
    QLabel *label_4;
    QLabel *label_5;
    QLabel *connect_state_3;
    QLabel *label_17;
    QWidget *page_4;
    QLabel *label_7;
    QLabel *label_23;
    QLabel *label_24;
    QPushButton *pushButton_3;
    QPushButton *pushButton_4;
    QLabel *label_25;
    QLabel *label_26;
    QWidget *page_5;
    QPushButton *btn_connect;
    QPushButton *close_btn;
    QLabel *connect_state;
    QLabel *label_9;
    QPushButton *pushButton_5;
    QPushButton *change_page;
    QPushButton *btn_back;
    QPushButton *pushButton;

    void setupUi(QMainWindow *MainWindow)
    {
        if (MainWindow->objectName().isEmpty())
            MainWindow->setObjectName(QStringLiteral("MainWindow"));
        MainWindow->resize(984, 506);
        centralWidget = new QWidget(MainWindow);
        centralWidget->setObjectName(QStringLiteral("centralWidget"));
        stackedWidget = new QStackedWidget(centralWidget);
        stackedWidget->setObjectName(QStringLiteral("stackedWidget"));
        stackedWidget->setGeometry(QRect(50, 40, 911, 381));
        page_3 = new QWidget();
        page_3->setObjectName(QStringLiteral("page_3"));
        all_time_btn = new QPushButton(page_3);
        all_time_btn->setObjectName(QStringLiteral("all_time_btn"));
        all_time_btn->setGeometry(QRect(152, 90, 101, 51));
        tap_btn = new QPushButton(page_3);
        tap_btn->setObjectName(QStringLiteral("tap_btn"));
        tap_btn->setGeometry(QRect(152, 180, 101, 51));
        all_time_val = new QLabel(page_3);
        all_time_val->setObjectName(QStringLiteral("all_time_val"));
        all_time_val->setGeometry(QRect(270, 90, 81, 51));
        QFont font;
        font.setFamily(QStringLiteral("3ds"));
        font.setPointSize(16);
        all_time_val->setFont(font);
        all_time_val->setFrameShape(QFrame::WinPanel);
        all_time_val->setAlignment(Qt::AlignCenter);
        tap_time_val = new QLabel(page_3);
        tap_time_val->setObjectName(QStringLiteral("tap_time_val"));
        tap_time_val->setGeometry(QRect(270, 180, 81, 51));
        tap_time_val->setFont(font);
        tap_time_val->setFrameShape(QFrame::WinPanel);
        tap_time_val->setAlignment(Qt::AlignCenter);
        add_btn = new QPushButton(page_3);
        add_btn->setObjectName(QStringLiteral("add_btn"));
        add_btn->setGeometry(QRect(510, 160, 93, 61));
        sub_btn = new QPushButton(page_3);
        sub_btn->setObjectName(QStringLiteral("sub_btn"));
        sub_btn->setGeometry(QRect(660, 160, 93, 61));
        label = new QLabel(page_3);
        label->setObjectName(QStringLiteral("label"));
        label->setGeometry(QRect(360, 100, 72, 31));
        QFont font1;
        font1.setFamily(QStringLiteral("3ds"));
        font1.setPointSize(14);
        label->setFont(font1);
        label_6 = new QLabel(page_3);
        label_6->setObjectName(QStringLiteral("label_6"));
        label_6->setGeometry(QRect(370, 190, 72, 31));
        label_6->setFont(font1);
        dang_time_val = new QLCDNumber(page_3);
        dang_time_val->setObjectName(QStringLiteral("dang_time_val"));
        dang_time_val->setGeometry(QRect(560, 60, 111, 61));
        pushButton_6 = new QPushButton(page_3);
        pushButton_6->setObjectName(QStringLiteral("pushButton_6"));
        pushButton_6->setGeometry(QRect(132, 270, 111, 41));
        pushButton_7 = new QPushButton(page_3);
        pushButton_7->setObjectName(QStringLiteral("pushButton_7"));
        pushButton_7->setGeometry(QRect(280, 270, 101, 41));
        label_16 = new QLabel(page_3);
        label_16->setObjectName(QStringLiteral("label_16"));
        label_16->setGeometry(QRect(679, 20, 101, 31));
        connect_state_2 = new QLabel(page_3);
        connect_state_2->setObjectName(QStringLiteral("connect_state_2"));
        connect_state_2->setGeometry(QRect(780, 20, 101, 31));
        connect_state_2->setAlignment(Qt::AlignCenter);
        stackedWidget->addWidget(page_3);
        page = new QWidget();
        page->setObjectName(QStringLiteral("page"));
        text_tong1 = new QTextEdit(page);
        text_tong1->setObjectName(QStringLiteral("text_tong1"));
        text_tong1->setGeometry(QRect(510, 70, 171, 231));
        test_btn = new QPushButton(page);
        test_btn->setObjectName(QStringLiteral("test_btn"));
        test_btn->setGeometry(QRect(400, 60, 93, 28));
        train_btn = new QPushButton(page);
        train_btn->setObjectName(QStringLiteral("train_btn"));
        train_btn->setGeometry(QRect(400, 20, 93, 28));
        label_time = new QLabel(page);
        label_time->setObjectName(QStringLiteral("label_time"));
        label_time->setGeometry(QRect(150, 30, 101, 31));
        label_time->setFrameShape(QFrame::Box);
        label_time->setFrameShadow(QFrame::Raised);
        time_btn = new QPushButton(page);
        time_btn->setObjectName(QStringLiteral("time_btn"));
        time_btn->setGeometry(QRect(30, 30, 93, 28));
        text_tong2 = new QTextEdit(page);
        text_tong2->setObjectName(QStringLiteral("text_tong2"));
        text_tong2->setGeometry(QRect(710, 70, 171, 231));
        label_2 = new QLabel(page);
        label_2->setObjectName(QStringLiteral("label_2"));
        label_2->setGeometry(QRect(550, 40, 72, 21));
        label_3 = new QLabel(page);
        label_3->setObjectName(QStringLiteral("label_3"));
        label_3->setGeometry(QRect(750, 40, 72, 21));
        clear1 = new QPushButton(page);
        clear1->setObjectName(QStringLiteral("clear1"));
        clear1->setGeometry(QRect(650, 320, 91, 28));
        label_temp = new QLabel(page);
        label_temp->setObjectName(QStringLiteral("label_temp"));
        label_temp->setGeometry(QRect(150, 70, 101, 41));
        label_temp->setFrameShape(QFrame::WinPanel);
        test = new QLabel(page);
        test->setObjectName(QStringLiteral("test"));
        test->setGeometry(QRect(150, 120, 101, 41));
        test->setFrameShape(QFrame::WinPanel);
        textEdit = new QTextEdit(page);
        textEdit->setObjectName(QStringLiteral("textEdit"));
        textEdit->setGeometry(QRect(120, 180, 221, 171));
        stackedWidget->addWidget(page);
        page_2 = new QWidget();
        page_2->setObjectName(QStringLiteral("page_2"));
        chart_tong1 = new QChartView(page_2);
        chart_tong1->setObjectName(QStringLiteral("chart_tong1"));
        chart_tong1->setGeometry(QRect(10, 40, 451, 321));
        chart_tong2 = new QChartView(page_2);
        chart_tong2->setObjectName(QStringLiteral("chart_tong2"));
        chart_tong2->setGeometry(QRect(470, 40, 421, 321));
        label_4 = new QLabel(page_2);
        label_4->setObjectName(QStringLiteral("label_4"));
        label_4->setGeometry(QRect(180, 20, 111, 16));
        label_4->setAlignment(Qt::AlignCenter);
        label_5 = new QLabel(page_2);
        label_5->setObjectName(QStringLiteral("label_5"));
        label_5->setGeometry(QRect(610, 20, 111, 16));
        label_5->setAlignment(Qt::AlignCenter);
        connect_state_3 = new QLabel(page_2);
        connect_state_3->setObjectName(QStringLiteral("connect_state_3"));
        connect_state_3->setGeometry(QRect(821, 10, 101, 31));
        connect_state_3->setAlignment(Qt::AlignCenter);
        label_17 = new QLabel(page_2);
        label_17->setObjectName(QStringLiteral("label_17"));
        label_17->setGeometry(QRect(740, 10, 101, 31));
        stackedWidget->addWidget(page_2);
        page_4 = new QWidget();
        page_4->setObjectName(QStringLiteral("page_4"));
        label_7 = new QLabel(page_4);
        label_7->setObjectName(QStringLiteral("label_7"));
        label_7->setGeometry(QRect(330, 20, 241, 41));
        QFont font2;
        font2.setFamily(QStringLiteral("3ds"));
        font2.setPointSize(22);
        label_7->setFont(font2);
        label_23 = new QLabel(page_4);
        label_23->setObjectName(QStringLiteral("label_23"));
        label_23->setGeometry(QRect(390, 160, 91, 31));
        label_23->setFrameShape(QFrame::WinPanel);
        label_23->setFrameShadow(QFrame::Sunken);
        label_23->setTextFormat(Qt::PlainText);
        label_24 = new QLabel(page_4);
        label_24->setObjectName(QStringLiteral("label_24"));
        label_24->setGeometry(QRect(270, 160, 101, 31));
        pushButton_3 = new QPushButton(page_4);
        pushButton_3->setObjectName(QStringLiteral("pushButton_3"));
        pushButton_3->setGeometry(QRect(152, 297, 141, 51));
        pushButton_4 = new QPushButton(page_4);
        pushButton_4->setObjectName(QStringLiteral("pushButton_4"));
        pushButton_4->setGeometry(QRect(670, 300, 141, 51));
        label_25 = new QLabel(page_4);
        label_25->setObjectName(QStringLiteral("label_25"));
        label_25->setGeometry(QRect(240, 210, 131, 31));
        label_26 = new QLabel(page_4);
        label_26->setObjectName(QStringLiteral("label_26"));
        label_26->setGeometry(QRect(390, 210, 91, 31));
        label_26->setFrameShape(QFrame::WinPanel);
        label_26->setFrameShadow(QFrame::Sunken);
        label_26->setTextFormat(Qt::PlainText);
        stackedWidget->addWidget(page_4);
        page_5 = new QWidget();
        page_5->setObjectName(QStringLiteral("page_5"));
        btn_connect = new QPushButton(page_5);
        btn_connect->setObjectName(QStringLiteral("btn_connect"));
        btn_connect->setGeometry(QRect(220, 170, 181, 51));
        close_btn = new QPushButton(page_5);
        close_btn->setObjectName(QStringLiteral("close_btn"));
        close_btn->setGeometry(QRect(460, 170, 171, 51));
        connect_state = new QLabel(page_5);
        connect_state->setObjectName(QStringLiteral("connect_state"));
        connect_state->setGeometry(QRect(731, 40, 101, 31));
        connect_state->setAlignment(Qt::AlignCenter);
        label_9 = new QLabel(page_5);
        label_9->setObjectName(QStringLiteral("label_9"));
        label_9->setGeometry(QRect(630, 40, 101, 31));
        pushButton_5 = new QPushButton(page_5);
        pushButton_5->setObjectName(QStringLiteral("pushButton_5"));
        pushButton_5->setGeometry(QRect(340, 240, 161, 61));
        stackedWidget->addWidget(page_5);
        change_page = new QPushButton(centralWidget);
        change_page->setObjectName(QStringLiteral("change_page"));
        change_page->setGeometry(QRect(480, 440, 181, 41));
        btn_back = new QPushButton(centralWidget);
        btn_back->setObjectName(QStringLiteral("btn_back"));
        btn_back->setGeometry(QRect(700, 440, 151, 41));
        pushButton = new QPushButton(centralWidget);
        pushButton->setObjectName(QStringLiteral("pushButton"));
        pushButton->setGeometry(QRect(290, 440, 151, 41));
        MainWindow->setCentralWidget(centralWidget);

        retranslateUi(MainWindow);

        stackedWidget->setCurrentIndex(3);


        QMetaObject::connectSlotsByName(MainWindow);
    } // setupUi

    void retranslateUi(QMainWindow *MainWindow)
    {
        MainWindow->setWindowTitle(QApplication::translate("MainWindow", "\345\237\272\344\272\216\350\241\250\351\235\242\350\202\214\347\224\265\344\277\241\345\217\267\350\247\246\345\217\221\346\216\247\345\210\266\347\232\204\346\260\224\345\212\250\345\272\267\345\244\215\346\211\213\345\245\227\344\272\272\346\234\272\344\272\244\344\272\222\347\225\214\351\235\242", Q_NULLPTR));
        all_time_btn->setText(QApplication::translate("MainWindow", "\350\256\255\347\273\203\346\200\273\346\227\266\351\227\264", Q_NULLPTR));
        tap_btn->setText(QApplication::translate("MainWindow", "\346\211\213\346\214\207\347\273\264\346\214\201\346\227\266\351\227\264", Q_NULLPTR));
        all_time_val->setText(QApplication::translate("MainWindow", "20", Q_NULLPTR));
        tap_time_val->setText(QApplication::translate("MainWindow", "10", Q_NULLPTR));
        add_btn->setText(QApplication::translate("MainWindow", "+", Q_NULLPTR));
        sub_btn->setText(QApplication::translate("MainWindow", "-", Q_NULLPTR));
        label->setText(QApplication::translate("MainWindow", "min", Q_NULLPTR));
        label_6->setText(QApplication::translate("MainWindow", "s", Q_NULLPTR));
        pushButton_6->setText(QApplication::translate("MainWindow", "\345\274\200\345\247\213\350\256\255\347\273\203", Q_NULLPTR));
        pushButton_7->setText(QApplication::translate("MainWindow", "\345\201\234\346\255\242\350\256\255\347\273\203", Q_NULLPTR));
        label_16->setText(QApplication::translate("MainWindow", "\350\256\276\345\244\207\350\277\236\346\216\245\347\212\266\346\200\201\357\274\232", Q_NULLPTR));
        connect_state_2->setText(QApplication::translate("MainWindow", "\345\267\262\350\277\236\346\216\245", Q_NULLPTR));
        test_btn->setText(QApplication::translate("MainWindow", "\346\265\213\350\257\225", Q_NULLPTR));
        train_btn->setText(QApplication::translate("MainWindow", "\350\256\255\347\273\203", Q_NULLPTR));
        label_time->setText(QString());
        time_btn->setText(QApplication::translate("MainWindow", "\345\256\236\346\227\266\346\265\213\350\257\225", Q_NULLPTR));
        label_2->setText(QApplication::translate("MainWindow", "\351\200\232\351\201\2231\346\225\260\346\215\256", Q_NULLPTR));
        label_3->setText(QApplication::translate("MainWindow", "\351\200\232\351\201\2232\346\225\260\346\215\256", Q_NULLPTR));
        clear1->setText(QApplication::translate("MainWindow", "\346\270\205\347\251\272", Q_NULLPTR));
        label_temp->setText(QString());
        test->setText(QString());
        label_4->setText(QApplication::translate("MainWindow", "\351\200\232\351\201\2231\345\233\276\345\275\242\346\230\276\347\244\272", Q_NULLPTR));
        label_5->setText(QApplication::translate("MainWindow", "\351\200\232\351\201\2232\345\233\276\345\275\242\346\230\276\347\244\272", Q_NULLPTR));
        connect_state_3->setText(QApplication::translate("MainWindow", "\345\267\262\350\277\236\346\216\245", Q_NULLPTR));
        label_17->setText(QApplication::translate("MainWindow", "\350\256\276\345\244\207\350\277\236\346\216\245\347\212\266\346\200\201\357\274\232", Q_NULLPTR));
        label_7->setText(QApplication::translate("MainWindow", "\350\256\255\347\273\203\346\225\260\346\215\256\346\212\245\345\221\212", Q_NULLPTR));
        label_23->setText(QString());
        label_24->setText(QApplication::translate("MainWindow", "\346\202\243\350\200\205\350\256\255\347\273\203\346\227\266\351\227\264\357\274\232", Q_NULLPTR));
        pushButton_3->setText(QApplication::translate("MainWindow", "\347\273\247\347\273\255\350\256\255\347\273\203", Q_NULLPTR));
        pushButton_4->setText(QApplication::translate("MainWindow", "\351\200\200\345\207\272\347\263\273\347\273\237", Q_NULLPTR));
        label_25->setText(QApplication::translate("MainWindow", "\346\202\243\350\200\205\346\211\213\346\214\207\345\261\210\344\274\270\346\254\241\346\225\260\357\274\232", Q_NULLPTR));
        label_26->setText(QString());
        btn_connect->setText(QApplication::translate("MainWindow", "\350\277\236\346\216\245\350\256\276\345\244\207", Q_NULLPTR));
        close_btn->setText(QApplication::translate("MainWindow", "\346\226\255\345\274\200\350\256\276\345\244\207", Q_NULLPTR));
        connect_state->setText(QApplication::translate("MainWindow", "\346\234\252\350\277\236\346\216\245", Q_NULLPTR));
        label_9->setText(QApplication::translate("MainWindow", "\350\256\276\345\244\207\350\277\236\346\216\245\347\212\266\346\200\201\357\274\232", Q_NULLPTR));
        pushButton_5->setText(QApplication::translate("MainWindow", "\350\277\233\345\205\245\350\256\255\347\273\203\347\225\214\351\235\242", Q_NULLPTR));
        change_page->setText(QApplication::translate("MainWindow", "\346\230\276\347\244\272\346\263\242\345\275\242\345\233\276", Q_NULLPTR));
        btn_back->setText(QApplication::translate("MainWindow", "\345\220\216\345\217\260\346\225\260\346\215\256\345\244\204\347\220\206", Q_NULLPTR));
        pushButton->setText(QApplication::translate("MainWindow", "\346\202\243\350\200\205\350\256\255\347\273\203\346\212\245\345\221\212", Q_NULLPTR));
    } // retranslateUi

};

namespace Ui {
    class MainWindow: public Ui_MainWindow {};
} // namespace Ui

QT_END_NAMESPACE

#endif // UI_MAINWINDOW_H
