# Supplementary material for: Active triggering control of pneumatic rehabilitation gloves based on surface electromyography sensors
Source: PeerJ Comput Sci. 2021 Apr 19;7:e448. doi: 10.7717/peerj-cs.448 (PMC8064233; doi:10.7717/peerj-cs.448)
Supplement: Supplemental Information 6 [file peerj-cs-07-448-s006.zip › Neural/build-useexcel-Desktop_Qt_5_9_7_MinGW_32bit-Debug/ui_mainwindow.h]

/********************************************************************************
** Form generated from reading UI file 'mainwindow.ui'
**
** Created by: Qt User Interface Compiler version 5.9.7
**
** WARNING! All changes made in this file will be lost when recompiling UI file!
********************************************************************************/

#ifndef UI_MAINWINDOW_H
#define UI_MAINWINDOW_H

#include <QtCore/QVariant>
#include <QtWidgets/QAction>
#include <QtWidgets/QApplication>
#include <QtWidgets/QButtonGroup>
#include <QtWidgets/QHeaderView>
#include <QtWidgets/QMainWindow>
#include <QtWidgets/QMenuBar>
#include <QtWidgets/QStatusBar>
#include <QtWidgets/QToolBar>
#include <QtWidgets/QWidget>

QT_BEGIN_NAMESPACE

class Ui_MainWindow
{
public:
    QMenuBar *menuBar;
    QToolBar *mainToolBar;
    QWidget *centralWidget;
    QStatusBar *statusBar;

    void setupUi(QMainWindow *MainWindow)
    {
        if (MainWindow->objectName().isEmpty())
            MainWindow->setObjectName(QStringLiteral("MainWindow"));
        MainWindow->resize(400, 300);
        menuBar = new QMenuBar(MainWindow);
        menuBar->setObjectName(QStringLiteral("menuBar"));
        MainWindow->setMenuBar(menuBar);
        mainToolBar = new QToolBar(MainWindow);
        mainToolBar->setObjectName(QStringLiteral("mainToolBar"));
        MainWindow->addToolBar(mainToolBar);
        centralWidget = new QWidget(MainWindow);
        centralWidget->setObjectName(QStringLiteral("centralWidget"));
        MainWindow->setCentralWidget(centralWidget);
        statusBar = new QStatusBar(MainWindow);
        statusBar->setObjectName(QStringLiteral("statusBar"));
        MainWindow->setStatusBar(statusBar);

        retranslateUi(MainWindow);

        QMetaObject::connectSlotsByName(MainWindow);
    } // setupUi

    void retranslateUi(QMainWindow *MainWindow)
    {
        MainWindow->setWindowTitle(QApplication::translate("MainWindow", "MainWindow", Q_NULLPTR));
    } // retranslateUi

};

namespace Ui {
    class MainWindow: public Ui_MainWindow {};
} // namespace Ui

QT_END_NAMESPACE

#endif // UI_MAINWINDOW_H
