# Supplementary material for: Active triggering control of pneumatic rehabilitation gloves based on surface electromyography sensors
Source: PeerJ Comput Sci. 2021 Apr 19;7:e448. doi: 10.7717/peerj-cs.448 (PMC8064233; doi:10.7717/peerj-cs.448)
Supplement: Supplemental Information 6 [file peerj-cs-07-448-s006.zip › Neural/useexcel/main.cpp]

#include "mainwindow.h"
#include <QApplication>
#include <QtGui>
#include <QAxObject>
#include <QAxWidget>
#include <qaxselect.h>


int main(int argc, char *argv[])
{
   // orderInfo order;
    //   QList<orderInfo> order_lst;
    double sum1,sum2;
    double  D[6000][2]={0};
    double  E1[60][100]={0};//分组
       double  E2[60][100]={0};//分组
   double mav[60][2]={0};//均值
    double RMS[60][2]={0};//均方根
     double MS[60][2]={0};//波形因子
     double data2[120][3]={0};//数据
      double train[80][3]={0};//数据
       double test[40][3]={0};//数据
    QApplication a(argc, argv);
    QVariant var;


   // MainWindow w;
  //  w.show();
   QAxWidget excel("Excel.Application");
excel.dynamicCall("SetVisible(bool)", false); //true 表示操作文件时可见，false表示为不可见
QAxObject * workbooks = excel.querySubObject("WorkBooks");
workbooks->dynamicCall("Open (const QString&)", QString("D:/QT/data/Neural/useexcel/shou1.xlsx"));//
QAxObject * workbook = excel.querySubObject("ActiveWorkBook");
QAxObject * worksheet = workbook->querySubObject("Worksheets(int)", 1);//获取sheet

QAxObject * usedrange = worksheet->querySubObject("UsedRange");//获取所有范围

if(NULL == usedrange || usedrange->isNull())
          {
              return false;
          }
 var = usedrange->dynamicCall("Value");//获取范围内的所有值

QVariantList varRows = var.toList();//获取var的数据
 if(varRows.isEmpty())
     {
         qDebug()<<"没有获取到数据";
     }
 const int rowCount = varRows.size();
  QVariantList rowData;
  for(int i = 0; i < rowCount; ++i)       // 除去第一行注释和第二行表头
     {
         rowData = varRows[i].toList();
         D[i][0] = rowData.value(0).toDouble();
          D[i][1] = rowData.value(1).toDouble();
     }
  delete usedrange;


    // QAxObject * rows = usedrange->querySubObject("Rows");
   //  QAxObject * columns = usedrange->querySubObject("Columns");
   //  int intRowStart = usedrange->property("Row").toInt();
   //  int intColStart = usedrange->property("Column").toInt();
  //   int intCols = columns->property("Count").toInt();
   //  int intRows = rows->property("Count").toInt();


 //    for (int i = intRowStart; i < intRowStart + intRows; i++)
 //    {
  //       for (int j = intColStart; j <= 2; j++)
       //  {
    //         QAxObject * range = worksheet->querySubObject("Cells(int,int)", i, j );
       //     D[i][j]=range->property("Value").toDouble();

       //    //  qDebug() << D[i][j];
   //     // }
 //    }
     if(D[5999][1]==0)qDebug()<<"原始数据未加载完成";
      if(D[5999][1]!=0)
      {

          qDebug()<<"原始数据加载完成";
    }


     for(int i=0;i<60;i++)
     {
      for(int j=0;j<100;j++)
      {
        E1[i][j]=D[i*100+j][0] ; //取出D[i][0] 伸手
        E2[i][j]=D[i*100+j][1];//取出D[i][1] 未伸
 // qDebug()<< E1[i][j];
      }

     }
      if(E1[59][99]==0)qDebug()<<"伸手未加载完成";
        if(E1[59][99]!=0)qDebug()<<"伸手加载完成";


for(int i=0;i<60;i++)
{
    sum1=0;
    sum2=0;
 for(int j=0;j<100;j++)
 {
   sum1+=E1[i][j];
    sum2+=E2[i][j];

 }
 mav[i][0]=sum1/100;
 mav[i][1]=sum2/100;
}

  if(mav[59][1]==0)qDebug()<<"均值数据未加载完成";
  if(mav[59][1]!=0)qDebug()<<"均值数据加载完成";


    for(int i=0;i<60;i++)
    {
        sum1=0;
        sum2=0;
     for(int j=0;j<100;j++)
     {
       sum1+=(E1[i][j])*(E1[i][j]);
        sum2+=E2[i][j]*(E2[i][j]);

     }
     RMS[i][0]=sqrt(sum1/100);
     RMS[i][1]=sqrt(sum2/100);
    }

    if(RMS[59][1]==0)qDebug()<<"均方根数据未加载完成";
     if(RMS[59][1]!=0)qDebug()<<"均方根数据加载完成";


    for(int i=0;i<60;i++)
    {

  MS[i][0]= RMS[i][0]/mav[i][0];
   MS[i][1]= RMS[i][1]/mav[i][1];

    }
    if(MS[59][1]==0)qDebug()<<"波形因子未加载完成";
     if(MS[59][1]!=0)qDebug()<<"波形因子加载完成";


    for(int i=0;i<60;i++)
    {

       data2[i][0]=mav[i][0];//均值
         data2[i][1]=RMS[i][0];//均方根
           data2[i][2]=MS[i][0];//波形因子

    }
    for(int i=60;i<120;i++)
    {

       data2[i][0]=mav[i-60][1];//均值
         data2[i][1]=RMS[i-60][1];//均方根
           data2[i][2]=MS[i-60][1];//波形因子

    }
     if(data2[119][2]==0)qDebug()<<"总数据未加载完成";
      if(data2[119][2]!=0)qDebug()<<"总数据加载完成";

//选出训练数据和测试数据


    for(int i=0;i<40;i++)
    {
      for(int j=0;j<3;j++)
        {
          train[i][j]=data2[i][j];

    }
    }
    for(int i=40;i<60;i++)
    {
      for(int j=0;j<3;j++)
        {
          test[i-40][j]=data2[i][j];

    }
    }
    for(int i=60;i<100;i++)
    {
      for(int j=0;j<3;j++)
        {
          train[i-20][j]=data2[i][j];
    }
    }

    for(int i=100;i<120;i++)
    {
      for(int j=0;j<3;j++)
        {
          test[i-80][j]=data2[i][j];
    }
    }

 if(train[79][2]==0)qDebug()<<"训练数据未加载完成";
  if(train[79][2]!=0)qDebug()<<"训练数据加载完成";
    workbook->dynamicCall("Close (Boolean)", false);
    excel.dynamicCall("Quit (void)");


  //   excel.setProperty("DisplayAlerts", 0);
   //  workbook->dynamicCall("SaveAs (const QString&)", QString("c:/xlsbyqt.xls"));
 //    excel.setProperty("DisplayAlerts", 1);
 //    workbook->dynamicCall("Close (Boolean)", false);
//     excel.dynamicCall("Quit (void)");
    return a.exec();
}
