# Supplementary material for: Active triggering control of pneumatic rehabilitation gloves based on surface electromyography sensors
Source: PeerJ Comput Sci. 2021 Apr 19;7:e448. doi: 10.7717/peerj-cs.448 (PMC8064233; doi:10.7717/peerj-cs.448)
Supplement: Supplemental Information 6 [file peerj-cs-07-448-s006.zip › Neural/useexcel/mainwindow.h]

#ifndef MAINWINDOW_H
#define MAINWINDOW_H

#include <QMainWindow>

namespace Ui {
class MainWindow;
}

class MainWindow : public QMainWindow
{
    Q_OBJECT

public:
    explicit MainWindow(QWidget *parent = nullptr);
    ~MainWindow();

private:
    Ui::MainWindow *ui;
};

#endif // MAINWINDOW_H
