# Supplementary material for: Active triggering control of pneumatic rehabilitation gloves based on surface electromyography sensors
Source: PeerJ Comput Sci. 2021 Apr 19;7:e448. doi: 10.7717/peerj-cs.448 (PMC8064233; doi:10.7717/peerj-cs.448)
Supplement: Supplemental Information 6 [file peerj-cs-07-448-s006.zip › Neural/useexcel/mainwindow.ui]

<ui version="4.0">
 <class>MainWindow</class>
 <widget class="QMainWindow" name="MainWindow" >
  <property name="geometry" >
   <rect>
    <x>0</x>
    <y>0</y>
    <width>400</width>
    <height>300</height>
   </rect>
  </property>
  <property name="windowTitle" >
   <string>MainWindow</string>
  </property>
  <widget class="QMenuBar" name="menuBar" />
  <widget class="QToolBar" name="mainToolBar" />
  <widget class="QWidget" name="centralWidget" />
  <widget class="QStatusBar" name="statusBar" />
 </widget>
 <layoutDefault spacing="6" margin="11" />
 <pixmapfunction></pixmapfunction>
 <resources/>
 <connections/>
</ui>
