# Supplementary material for: Active triggering control of pneumatic rehabilitation gloves based on surface electromyography sensors
Source: PeerJ Comput Sci. 2021 Apr 19;7:e448. doi: 10.7717/peerj-cs.448 (PMC8064233; doi:10.7717/peerj-cs.448)
Supplement: Supplemental Information 6 [file peerj-cs-07-448-s006.zip › Neural/useexcel/shou1.xlsx]

## Sheet: Sheet1
289.471	60.4991
287.243	60.7821
285.05	61.0314
287.802	61.0646
289.867	61.3339
283.544	61.1555
283.15	61.1009
283.694	60.9614
283.274	60.7779
275.177	61.0951
272.041	60.8088
278.116	60.8119
283.366	60.7474
287.352	60.4117
284.053	60.3467
281.412	60.2389
277.559	60.1893
271.959	60.1077
278.127	60.2814
280.354	60.077
274.248	60.1484
269.561	60.1945
266.69	60.1657
267.386	60.3432
264.354	60.3434
266.15	60.2898
276.752	60.0975
284.78	60.2594
289.806	60.099
296.492	60.395
294.409	60.3865
292.768	60.0975
291.225	60.34
284.179	60.1393
276.321	60.1332
274.27	60.1818
268.922	59.994
269.152	60.1061
269.155	59.7027
270.836	59.4739
266.477	59.3101
268.215	59.2408
268.67	59.2636
272.702	59.2557
282.023	59.3431
287.441	59.3891
291.446	59.2395
293.373	59.1282
288.239	59.0623
286.202	59.1014
281.189	59.0803
279.105	59.3312
275.758	58.8824
271.451	58.8038
261.994	58.7114
257.336	58.9835
251.158	58.794
247.581	59.0658
242.935	59.3595
243.723	59.3893
245.963	60.1796
243.776	60.1399
247.095	60.2948
243.739	60.2627
240.485	59.9004
245.159	60.2295
243.051	60.0606
240.973	59.893
245.109	59.928
246.367	59.6482
250.154	59.7239
251.296	59.5856
251.698	59.4838
254.637	59.4526
263.317	59.2655
269.704	59.1902
279.74	58.8991
288.103	58.482
293.904	58.1747
298.618	57.9186
290.098	57.6247
286.342	57.4065
283.333	57.0771
276.179	56.9502
269.291	56.5222
265.323	56.2864
267.093	56.1705
270.232	55.7516
275.883	55.6711
281.183	55.1743
288.769	54.7603
295.627	54.4825
298.295	54.3449
303.565	54.1095
303.715	54.0341
304.081	53.9847
305.514	53.9167
302.8	53.86
306.38	53.7994
310.303	53.816
309.692	53.8969
308.86	53.8301
305.415	53.5865
294.997	53.3566
293.284	53.3261
288.272	53.3679
279.221	53.3355
282.501	53.3086
285.597	53.3264
280.953	53.4218
280.104	53.3268
288.406	53.637
291.176	53.5598
295.337	53.6297
295.73	53.6746
298.595	53.4837
297.048	53.7141
293.476	53.436
285.142	53.3386
277.297	53.0829
275.339	52.8429
277.614	52.7369
285.405	52.7426
286.54	52.6802
279.295	52.7222
272.183	52.8377
273.346	53.028
272.557	53.0121
273.631	52.9719
274.244	52.8713
277.816	52.8814
280.122	52.7287
278.66	52.6552
279.751	52.4059
279.33	52.4668
278.98	52.1012
278.393	52.0652
273.432	52.1828
270.668	52.0391
271.775	52.1611
273.758	51.8868
280.097	51.8864
278.128	51.9802
272.164	51.8434
267.57	51.9846
266.374	52.0485
268.156	52.0212
269.265	51.9582
277.105	51.9862
276.333	51.929
275.341	51.8277
270.647	51.9312
264.252	51.91
259.54	51.7312
257.358	51.636
252.99	51.6237
248.476	51.4255
247.441	51.5826
253.506	51.7136
251.404	51.9972
249.975	52.0456
244.728	51.9785
241.471	52.4597
240.636	52.6056
239.269	52.7943
241.608	52.9515
243.892	52.7469
246.978	52.7778
252.933	52.7095
257.009	52.7466
256.552	52.6835
260.884	52.6578
264.817	52.6095
266.443	52.4753
270.805	52.4575
267.955	52.3754
272.441	52.2131
274.77	52.2255
277.248	52.3433
278.386	52.3609
278.529	52.2815
285.174	52.3094
285.649	52.1446
290.248	52.2624
290.777	52.2666
292.601	52.5387
292.335	52.5908
292.167	52.6477
293.639	52.5743
292.488	52.3251
290.952	52.3725
290.397	52.2241
284.966	52.2615
283.395	52.2525
279.776	52.2449
275.336	52.0774
274.457	52.1259
275.657	52.1394
275.906	52.0835
275.777	52.2116
273.589	52.1168
267.361	52.1721
261.916	52.0571
259.244	51.9881
260.349	52.0783
256.623	52.0729
257.935	52.1355
259.029	52.04
257.202	52.3767
263.494	52.2947
268.992	52.213
269.962	52.118
266.97	51.9448
262.02	52.0288
262.944	51.79
260.987	51.9535
262.701	51.9689
269.083	52.0086
267.514	52.0819
263.963	52.0491
262.683	51.9545
260.099	52.0235
259.315	52.0406
258.608	52.3772
259.966	52.5637
258.922	52.7057
256.011	52.7971
265.738	52.6853
267.599	52.4982
274.508	52.3423
276.197	52.2392
273.428	52.3815
276.009	52.2853
276.105	52.2051
276.44	52.1651
273.523	51.9439
268.112	52.0146
276.224	52.0601
282.139	52.1651
280.246	52.1721
277.971	52.2719
273.51	52.3283
266.557	52.3618
267.06	52.4434
266.566	52.404
262.529	52.4652
262.737	52.3013
260.519	52.2722
258.43	52.0196
254.782	51.7554
249.231	51.6024
247.989	51.8778
251.815	52.0535
247.148	51.9985
243.622	52.5704
249.142	52.5501
244.035	52.936
243.457	53.0562
242.802	52.861
247.613	53.0474
252.898	52.7462
252.24	52.7235
250.067	52.7045
247.867	52.7022
253.62	52.8345
260.469	52.8239
254.816	52.7882
250.079	52.5705
242.196	52.4965
237.776	52.3006
237.45	52.3253
241.072	52.319
245.232	52.26
255.989	52.0766
261.221	51.8164
269.045	51.8949
268.57	51.6515
262.507	51.6501
264.585	51.5415
265.577	51.4913
270.5	51.5569
275.596	51.3967
276.043	51.7063
272.938	51.5615
264.146	51.6019
259.76	51.8773
254.441	53.9465
253.673	54.4354
248.965	54.4937
244.827	54.5422
243.943	54.7304
245.503	54.7127
247.742	54.7248
252.697	54.9363
251.361	54.8574
258.156	54.7916
258.569	59.1143
259.584	64.6635
263.854	77.6668
267.131	90.1679
267.055	107.514
264.736	119.485
265.999	132.59
259.156	134.997
252.232	133.915
249.818	132.516
254.252	128.652
261.076	124.008
263.164	118.016
260.755	111.976
258.868	106.217
263.687	101.15
263.165	96.5781
266.287	92.6741
263.277	89.2328
260.648	86.5262
255.918	84.0021
255.388	81.4959
263.406	79.7431
265.173	78.0139
260.602	76.828
261.762	75.5174
263.924	74.0494
266.41	73.0945
264.279	72.2988
261.079	71.6089
254.479	71.1414
244.252	70.3892
242.511	69.8027
251.359	69.6093
260.075	69.1797
260.879	68.929
260.677	68.6261
257.433	68.0649
257.497	67.6644
258.973	66.9277
263.331	66.9584
256.705	66.2857
249.397	66.1414
242.971	66.1018
244.827	65.6927
248.965	65.325
254.052	64.8843
251.389	64.7453
251.788	64.616
250.482	64.4143
247.421	64.2731
243.701	64.3299
239.567	64.4042
244.676	64.4929
248.141	64.4594
249.793	64.3375
252.177	64.3434
256.097	64.2677
256.329	64.4866
257.987	64.481
255.191	64.5032
258.972	64.5351
259.772	64.2126
260.372	64.3064
265.021	63.9683
259.63	63.9283
258.105	64.0963
255.801	64.0618
257.519	64.0599
257.971	65.5219
266.283	65.6392
266.724	70.6917
267.025	73.5326
273.022	73.5367
266.647	72.6673
259.669	72.5202
257.037	73.4987
255.058	73.4547
252.724	72.6527
251.115	71.7158
251.815	70.3979
250.733	69.6622
247.307	68.8209
248.454	68.1467
251.759	67.5579
249.868	66.9599
249.567	66.4615
260.019	66.1537
265.599	66.0314
264.798	65.9026
266.709	66.1981
265.481	66.0416
264.432	66.5019
261.73	66.805
265.858	66.3727
264.718	68.3489
257.297	68.8141
250.978	70.7057
249.163	71.4092
248.08	72.5057
248.843	78.5355
255.816	79.8407
260.083	81.9221
260.296	82.7167
255.034	82.3986
253.215	82.2678
253.645	82.5616
260.664	82.3902
255.973	82.2205
254.023	81.6629
254.319	80.8222
264.059	80.1081
270.041	79.258
275.2	78.7241
282.722	78.0375
282.921	77.5056
279.743	76.9818
271.2	76.4648
267.962	75.8996
266.808	75.5763
269.552	75.2666
270.804	74.9951
266.007	74.8092
267.354	74.5468
270.034	74.3684
271.381	74.1526
263.735	73.6774
259.31	73.7245
256.362	73.5623
259.437	73.4272
262.093	73.0863
265.677	73.0573
264.232	72.8855
263.685	72.7155
274.469	72.5066
279.387	72.2117
283.378	71.9526
288.745	71.6158
288.679	71.7245
292.007	71.5331
292.189	71.5213
290.435	71.2966
291.147	71.1094
290.721	70.9534
289.009	70.7831
282.064	70.6144
279.808	70.6886
276.867	70.6698
268.32	70.4259
268.57	70.2764
264.803	69.937
264.685	69.9495
258.169	69.9465
255.76	69.7292
254.732	69.8301
259.368	69.7396
260.868	69.6105
262.252	69.3417
262.64	69.6549
261.312	69.3116
260.742	69.3612
259.045	69.416
252.274	69.126
250.659	69.1126
248.803	68.8597
243.04	68.6624
246.16	68.6591
251.916	68.0655
253.61	67.6111
259.494	66.9908
271.231	66.9707
269.72	66.2288
274.033	68.5916
276.687	67.7004
280.054	67.3875
278.133	68.8857
276.089	69.0332
277.031	69.8812
282.032	68.6542
284.696	68.1555
287.842	67.5921
290.169	67.2838
293.155	67
297	67.502
295.705	68.0681
287.738	67.6267
279.313	73.57
274.843	75.7968
274.932	79.9621
280.095	82.3724
277.523	93.767
285.678	96.2263
290.245	96.0736
288.076	94.2142
281.622	92.1007
277.788	90.0977
274.486	87.5021
276.971	85.1779
275.241	81.5761
272.659	79.2594
275.435	77.463
271.611	75.2276
273.071	72.747
277.564	71.1902
278.045	70.215
283.468	69.577
279.958	69.0184
281.02	68.2844
278.925	67.4041
278.911	66.3349
275.139	65.417
268.223	64.7864
267.992	64.3549
270.633	63.8073
272.39	63.1227
272.713	62.6865
276.487	62.2155
284.493	62.1856
285.471	61.8385
281.962	61.7505
275.963	61.731
270.441	61.3119
274.822	61.4997
280.782	61.898
284.245	61.6659
285.546	61.7947
286.497	61.647
289.88	61.6984
286.697	61.5398
287.845	61.2332
286.049	60.8702
280.967	60.4737
280.424	60.291
273.809	60.3267
270.606	60.1282
265.855	60.2582
264.958	59.8429
261.149	59.7921
261.237	60.0856
260.707	60.075
259.271	60.0393
258.37	59.7544
259.848	59.7722
260.758	59.5587
261.301	59.5822
264.237	59.5212
264.362	59.6584
264.935	59.7458
262.808	59.7784
258.86	59.6982
255.812	59.4299
253.393	59.4614
254.17	59.5951
253.783	59.7737
252.682	59.6405
253.604	59.6101
261.879	59.7996
266.599	60.1455
265.605	60.7426
268.012	61.1864
271.415	61.7712
275.311	62.151
280.169	62.669
282.929	62.9261
283.348	63.3283
278.81	63.932
275.66	64.4217
272.256	64.8163
273.34	65.0244
275.492	65.1709
275.298	65.1184
275.177	65.5177
271.262	65.5417
268.282	66.0585
263.972	66.4624
262.731	66.6109
262.865	67.5403
260.948	67.3346
260.144	67.5123
259.043	67.5127
259.604	67.3653
263.629	68.169
263.049	67.8988
266.486	68.0228
271.5	68.3141
272.092	70.4233
271.337	72.4092
271.379	76.6557
270.89	78.0594
268.402	80.2632
260.527	81.3745
258.302	82.972
256.005	82.5576
254.507	81.4604
260.859	80.264
263.171	78.4211
262.305	76.5765
265.423	74.8648
268.828	73.4115
267.341	71.8513
263.215	71.1419
262.825	70.5374
263.681	70.1545
265.483	70.9364
267.655	70.7824
269.331	71.5268
270.084	72.4829
270.039	72.9439
271.855	74.7514
269.112	75.1432
264.946	76.2082
260.414	77.6999
256.167	78.1777
254.722	79.0995
257.238	79.2097
258.274	79.033
255.39	78.7514
253.31	77.4695
252.301	77.1397
254.388	75.992
255.442	74.324
248.533	73.5248
243.379	72.2009
243.757	71.4467
247.388	70.4825
251.583	69.0613
250.58	68.4007
252.538	67.4071
260.292	66.7536
266.606	66.2897
264.496	65.7016
264.577	64.285
267.276	63.4939
271.151	62.9958
267.034	62.5271
260.905	62.9823
255.771	62.7844
254.916	62.9416
257.748	62.8981
258.337	62.741
254.677	62.8115
251.454	62.642
255.843	62.7559
257.89	62.6896
261.127	62.4733
261.904	62.7496
263.209	62.9261
262.068	62.9389
261.453	63.4867
262.914	63.4329
265.394	63.7104
265.097	63.8073
263.44	63.4852
260.904	63.7808
262.014	63.4363
259.098	63.4178
261.515	63.3084
262.335	62.9352
256.895	63.0002
254.658	62.8395
253.25	62.8399
251.593	62.7731
254.59	62.7174
254.631	62.6173
257.054	62.5741
256.294	62.5113
258.051	62.3381
259.354	62.3549
259.742	62.3018
260.172	62.4187
258.584	62.2743
257.408	62.4226
259.57	62.4388
265.172	62.412
266.617	62.3627
267.379	62.1606
264.71	62.207
268.26	62.1919
266.237	62.354
264.672	62.3144
264.401	62.5232
263.411	62.5091
262.249	62.484
263.403	62.3959
261.062	62.524
258.868	62.4829
261.056	62.5965
259.347	62.5836
258.447	62.4252
254.716	62.6289
255.608	62.3824
252.43	62.4321
252.105	62.487
253.916	62.2776
252.699	62.5327
251.886	62.5037
251.732	62.6406
254.384	62.6741
251.934	62.5275
256.137	62.6336
262.767	62.3863
267.259	62.2474
269.055	62.0645
269.41	61.9523
270.633	62.0737
272.793	62.1346
269.208	62.0913
264.395	62.203
261.687	62.1886
262.169	62.4452
259.644	62.5918
259.03	62.3112
258.317	62.3594
251.17	62.0235
249.255	61.9048
245.874	61.5373
243.352	61.2176
242.755	61.3003
242.552	60.9261
242.584	61.2051
245.7	61.1288
250.203	61.2129
254.063	61.2024
256.393	61.0593
255.931	60.8596
254.311	60.8543
256.546	60.8767
253.414	60.7611
248.292	60.7185
247.234	60.6292
246.029	61.0651
239.802	61.0927
235.728	61.2634
244.068	61.3519
247.084	61.1974
248.066	61.5386
245.031	61.2321
242.126	61.1915
243.599	61.198
244.961	61.0423
242.497	61.2079
244.338	61.1311
244.811	61.1611
253.491	61.2264
255.272	61.1331
263.295	61.1627
270.559	61.1472
272.06	61.0268
274.237	61.0741
278.818	60.8451
279.533	60.5065
280.264	60.2109
283.961	59.6826
286.303	59.6451
290.954	59.3185
288.425	59.1941
290.171	59.1844
289.33	58.8271
287.877	58.6369
286.438	58.1158
285.615	57.7084
289.387	57.3823
289.402	57.124
292.328	56.855
292.765	56.4161
294.674	56.2382
286.785	55.9961
283.084	55.9285
278.738	55.7514
282.488	55.6038
282.095	55.4942
281.378	55.6983
279.263	55.4387
283.369	55.5312
289.368	55.38
292.998	55.066
289.631	55.3415
286.732	55.195
287.31	55.1536
284.931	55.495
286.293	61.0969
282.432	62.6231
282.545	66.3119
279.538	66.1901
277.233	65.914
272.264	65.9794
266.257	66.4769
269.348	66.3948
270.285	65.2924
274.141	67.4352
275.999	71.799
280.259	74.1465
282.332	76.8278
283.536	76.9272
282.149	75.909
279.046	73.2746
275.749	71.7238
275.11	71.1162
272.213	70.7577
273.667	70.6871
273.75	69.5407
270.047	67.6186
261.213	65.9496
258.646	64.3306
263.019	63.7199
268.918	64.7015
272.68	69.3464
274.083	77.5408
270.284	89.1633
269.951	96.4719
265.161	103.207
263.574	106.174
268.643	108.217
270.584	111.343
274.887	109.88
283.965	107.733
290.067	106.012
291.66	103.852
289.08	101.166
290.449	97.9479
290.891	94.581
288.157	91.171
280.911	87.7385
282.083	84.5559
283.194	81.7962
279.985	79.5905
279.297	77.6853
278.335	75.7082
278.513	74.6246
279.857	73.735
281.433	73.6114
284.653	73.1861
279.844	72.8182
277.018	74.4453
281.847	76.298
281.829	77.8822
281.116	81.3777
281.019	92.2398
280.924	100.15
282.255	107.884
282.492	115.201
283.32	122.373
282.869	126.107
283.352	127.084
288.79	126.152
292.194	122.959
293.017	118.901
285.135	114.029
284.22	110.225
280.531	106.074
274.73	110.792
270.622	118.068
265.788	126.118
268.943	129.282
272.594	134.255
270.842	132.222
273.464	130.058
279.275	125.126
282.653	122.117
284.811	118.415
281.667	114.175
283.143	109.889
283.084	104.223
279.772	98.8167
276.797	93.5057
273.257	88.0997
274.791	84.0646
271.371	80.2589
270.064	77.1143
267.593	74.467
267.171	72.2072
262.228	70.0018
263.009	68.2848
262.492	66.8405
264.465	65.3415
270.312	64.173
266.725	64.8508
262.916	70.6658
261.247	74.1824
259.936	75.1792
258.118	78.1316
257.409	77.7988
257.651	77.4679
261.263	77.5143
258.674	77.7947
257.51	78.2432
256.808	82.1485
262.763	83.8318
263.549	84.9795
263.56	88.1917
267.946	89.0961
270.42	89.0039
272.441	89.6521
266.512	93.2672
264.364	99.7173
264.803	102.259
266.148	98.7511
271.298	97.815
276.825	96.2965
281.002	96.5617
281.984	93.963
281.232	91.5691
278.806	89.7353
281.336	89.9125
277.603	89.523
276.426	89.9504
274.076	88.9907
274.803	87.4121
269.313	86.0294
268.443	89.5098
264.389	91.0539
259.828	93.67
260.473	103.517
265.239	108.863
259.127	114.218
255.43	113.766
251.759	113.966
252.513	116.026
252.698	119.126
253.053	117.722
251.644	116.941
251.101	116.263
251.334	116.732
249.661	118.922
253.06	122.171
253.074	129.282
248.922	135.853
247.181	143.101
246.858	150.9
246.495	160.219
244.649	166.937
244.13	174.47
245.699	169.132
246.603	163.179
250.674	155.023
251.81	147.461
247.909	140.542
250.755	133.231
251.461	127.099
259.891	119.867
260.391	112.485
255.382	105.111
250.792	97.9584
252.849	91.5953
255.985	86.1183
255.793	81.4063
259.151	77.5871
255.195	74.3508
252.543	71.4255
253.851	68.9073
251.557	66.8893
251.619	65.1539
250.463	64.2583
252.708	63.0823
249.866	62.2902
248.344	61.3079
250.54	60.6102
253.377	60.1093
254.116	59.5845
260.828	59.08
259.883	58.4851
251.897	58.3787
246.679	57.9812
248.32	57.5559
252.95	57.1076
254.231	56.8682
254.72	56.4942
254.833	56.4242
260.365	56.1913
258.959	55.7958
262.165	55.8153
263.682	55.5362
262.717	55.4782
258.019	55.497
256.642	55.4186
253.118	55.2325
251.899	55.2116
251.408	55.1808
257.014	55.0209
254.421	55.1427
252.838	54.9891
250.377	55.1029
250.18	55.211
246.766	54.9521
248.043	55.3137
252.961	55.2524
259.973	55.282
267.186	55.4543
271.572	55.7187
272.153	59.3901
272.153	60.3547
279.954	60.1919
278.869	61.9629
277.333	66.4331
275.49	66.1971
280.533	67.8266
282.789	70.5676
288.522	71.5089
290.83	75.8786
284.655	77.1433
284.425	80.0637
284.649	80.8591
275.839	80.0181
275.292	78.1356
276.944	76.54
275.192	77.9899
271.544	80.9437
268.423	81.1494
266.882	79.1052
268.553	76.1529
268.656	77.3048
266.755	80.1311
262.364	80.687
261.686	81.1101
260.423	79.9184
255.785	77.7974
252.726	75.0765
255.896	72.6077
255.209	70.8995
255.361	73.4909
256.911	73.8645
259.867	73.6387
262.788	75.4781
267.397	83.4966
264.175	87.4125
262.765	89.5479
265.955	92.6567
263.309	92.7498
261.479	89.9538
267.461	86.9525
264.752	83.7397
265.449	80.6327
266.955	79.2923
266.345	78.6453
269.018	78.5492
266.264	78.4154
264.721	81.1372
261.556	85.7821
259.092	90.4182
264.035	102.15
263.468	105.696
259.169	105.604
261.937	102.559
259.893	98.5442
262.635	94.1111
265.457	91.1151
269.312	88.5648
277.211	85.3921
275.804	81.5532
275.827	79.0791
274.785	80.173
276.978	78.8018
269.594	75.1615
266.919	77.6065
265.71	78.073
265.898	78.4617
267.155	77.3757
271.13	76.1888
275.974	74.6759
275.632	74.3552
269.238	78.8682
267.227	80.6014
267.094	79.8168
259.491	80.6937
258.97	80.3905
258.213	80.1378
259.596	80.4644
264.764	81.0588
265.955	83.9577
269.553	86.2928
263.326	98.2022
259.977	101.44
259.777	103.05
261.169	102.566
262.086	99.5167
258.89	95.9689
255.743	93.2273
253.456	92.997
254.759	90.0122
255	86.934
261.994	82.9857
263.889	80.6355
264.192	79.1067
264.874	78.3026
268.37	77.6057
270.29	79.0122
271.54	78.9087
271.589	93.311
270.26	98.4378
265.365	97.4869
261.005	96.4527
266.529	98.263
268.755	96.71
271.43	93.6032
274.33	90.3696
272.315	86.8961
273.094	84.0956
272.857	81.4395
267.838	77.8699
264.798	77.9165
266.708	91.4636
268.878	98.4694
266.295	101.098
271.797	100.308
277.993	101.033
286.258	98.4006
291.574	94.7031
292.231	90.6417
290.59	86.4649
287.612	82.1652
284.283	79.7234
282.1	76.9098
280.872	75.3842
277.929	75.4423
273.367	74.8729
270.251	73.7674
270.407	72.3762
264.615	71.2168
261.615	69.4987
254.281	68.4429
251.11	67.1871
251.717	65.9929
254.599	65.2798
251.321	64.4169
255.29	63.7247
257.308	63.1747
261.649	62.5418
263.037	62.001
263.254	61.698
264.898	61.5261
270.848	61.5305
273.925	61.5342
272.301	61.3762
271.712	61.2713
271.275	61.3048
271.596	61.0641
268.99	60.8636
265.825	60.8979
263.979	60.7922
260.897	60.7981
261.027	60.6822
264.036	60.787
266.584	60.7132
261.967	60.7725
257.73	60.8086
258.415	60.6775
259.053	60.3802
260.444	60.3205
260.274	60.4185
260.495	60.2718
258.624	60.351
259.134	60.0679
258.564	60.0871
262.588	60.1703
269.433	60.1187
270.49	60.21
272.312	60.0847
276.958	60.1279
277.084	60.1103
272.825	60.109
275.264	60.4167
274.934	60.4584
269.354	60.4259
262.1	60.4123
258.995	60.4815
257.898	60.4989
258.837	60.4866
259.795	60.5568
262.861	60.4543
265.538	60.5434
267.634	60.5505
267.743	60.8652
266.491	61.1006
270.63	61.2431
273.61	61.4827
272.79	61.4407
273.556	61.5533
278.465	61.7949
277.011	61.8351
272.576	61.6672
271.431	61.4064
269.591	61.2965
265.681	60.9096
270.304	60.9899
276.212	60.8017
276.422	60.8598
274.22	60.8947
274.695	60.9238
271.8	60.6929
269.174	60.5005
266.152	60.6088
266.347	60.5781
265.837	60.6063
264.594	60.6163
263.437	60.2621
258.955	60.3698
266.257	63.897
270.597	64.8088
268.291	71.2888
272.05	73.1976
270.926	76.6011
268.485	77.7454
271.017	77.0473
274.402	76.3179
276.297	74.9581
278.117	73.9995
278.775	73.335
275.845	75.1042
272.611	82.6076
274.818	85.0201
272.359	83.3916
274.621	81.5108
269.161	79.9435
271.298	78.342
272.85	76.054
267.578	74.2817
264.675	72.3616
260.953	71.0167
263.249	69.8019
269.863	68.1988
271.077	68.5144
270.29	69.6503
267.028	70.57
263.572	72.7463
262.935	72.8277
264.981	72.8419
266.271	71.5512
268.54	70.1533
269.089	68.7333
268.982	67.3351
268.409	65.9283
264.777	64.6619
263.321	63.4052
266.27	62.1834
268.486	62.0514
268.157	61.4043
268.125	64.2757
270.045	65.7152
274.868	69.2244
278.967	70.2687
282.76	75.5165
281.986	76.2642
277.648	75.7996
271.119	73.7608
268.096	71.6187
265.778	69.5516
267.928	68.2051
269.263	68.8419
271.45	69.8561
273.85	72.3259
273.379	81.2457
273.511	85.9799
267.685	93.5774
266.886	95.3701
270.53	96.0986
269.538	94.1679
272.418	90.9879
272.481	87.5591
270.963	84.0169
269.107	80.0446
268.93	76.1435
262.78	72.6778
262.771	70.3671
259.837	68.9249
254.88	68.099
255.235	66.6723
251.515	66.2621
248.415	65.6652
250.465	65.9869
253.113	66.4026
257.361	66.6417
258.55	66.1695
265.208	72.2079
266.769	74.1247
263.369	77.763
261.302	78.2168
259.042	80.448
256.594	81.9179
254.26	87.5337
255.04	88.8432
257.127	88.8065
256.126	89.9844
254.071	88.2671
260.24	88.1518
257.352	88.2035
253.709	89.1731
251.761	90.0751
251.118	88.7051
248.259	88.7317
244.225	86.9009
245.55	84.6098
252.83	83.0094
253.822	81.0849
256.756	79.9511
255.388	77.5695
259.874	81.3185
264.271	82.1197
263.704	80.8269
257.66	80.2061
257.806	80.7764
257.606	81.3993
260.487	82.9793
258.725	81.8923
253.524	83.041
250.184	83.3939
250.247	81.1771
251.776	79.3028
247.277	76.5459
241.487	74.8795
240.877	72.9807
240.988	74.4867
240.542	74.3317
238.949	73.4104
244.537	74.7776
248.388	74.1042
249.005	74.5636
249.466	73.805
248.561	78.168
244.853	81.1056
242.192	84.7621
245.359	84.9222
251.262	86.3044
251.884	86.8385
249.515	85.3635
248.266	94.8227
245.13	100.127
244.169	103.809
250.968	108.368
252.606	110.475
253.863	109.666
251.137	104.548
249.39	99.8796
249.102	99.4134
248.069	96.9973
251.828	97.0518
254.786	95.9156
257.922	94.821
263.638	91.0353
264.963	90.687
265.759	91.4978
266.462	92.2272
264.456	93.6541
261.469	91.2982
263.357	87.6566
256.458	85.4946
252.91	89.3327
250.881	94.2095
250.948	99.3746
251.408	100.752
254.932	98.9585
262.556	94.4967
262.531	89.5297
260.039	88.6803
257.036	88.3485
258.871	87.6826
259.003	84.8047
253.743	82.3527
248.338	80.7793
249.246	87.6054
253.587	89.2118
253.956	87.7709
256.693	87.8324
256.41	85.48
255.717	82.8752
252.213	88.8417
252.327	104.274
253.819	107.063
260.245	109.066
261.451	105.229
261.596	102.005
257.73	96.8606
252.251	103.611
255.192	106.619
256.918	104.251
260.599	99.1216
261.303	94.176
256.948	93.1163
252.634	97.4028
251.912	97.1883
249.687	95.2773
247.254	95.8468
246.96	93.1523
246.714	92.76
241.165	92.1242
240.462	88.0495
241.219	84.7747
238.989	81.7906
245.349	82.2445
249.293	89.1755
252.458	95.6362
255.419	99.2073
257.187	102.438
255.223	105.883
257.763	111.519
263.29	111.141
266.124	109.953
263.127	109.781
267.814	109.048
275.17	107.618
274.936	105.204
271.639	102.843
263.453	99.7213
259.116	96.7571
255.797	95.8714
248.519	98.1814
245.704	104.632
243.278	115.015
245.284	117.035
245.975	117.953
247.21	116.408
252.065	111.576
253.963	108.408
255.357	105.07
254.88	100.772
252.522	97.6726
252.477	95.9898
251.339	95.9973
250.659	93.5195
252.469	93.536
257.576	93.7376
262.275	90.4951
263.585	89.5117
261.952	87.8328
263.545	85.0641
263.731	86.3152
265.631	88.2038
268.343	99.4992
267.729	104.964
264.264	105.799
263.108	104.4
261.447	101.341
263.056	97.2071
262.706	101.362
261.031	100.018
260.736	99.0185
262.639	98.8167
262.855	99.8033
262.055	99.041
263.241	110.289
261.799	115.259
260.772	117.278
260.225	114.678
261.461	114.511
258.463	112.519
253.95	115.103
251.398	118.706
251.997	117.586
253.41	115.807
250.867	113.586
248.292	109.64
249.261	104.002
248.121	103.95
244.446	109.399
243.599	111.723
245.39	110.613
248.535	107.404
247.718	103.697
249.333	99.8147
249.592	109.376
251.835	118.701
255.369	119.905
256.891	117.739
256.964	113.491
254.03	111.387
253.049	126.862
249.117	126.988
250.015	126.274
248.361	121.865
248.808	115.009
251.047	107.59
249.892	101.327
252.636	96.5778
253.176	96.5008
249.625	99.0416
246.666	101.078
245.355	103.219
250.627	100.612
251.878	97.9018
251.296	94.1264
250.623	94.4042
247.511	102.478
249.967	106.573
252.872	108.456
252.836	104.063
250.913	100.644
250.733	101.836
252.303	109.597
250.133	109.284
253.843	105.545
254.397	102.147
257.101	98.7922
254.105	94.2775
250.694	90.3138
250.498	88.743
251.757	94.1344
252.457	99.5269
253.001	101.375
250.795	99.7468
251.414	95.6907
253.971	94.835
256.061	109.765
253.869	118.796
252.754	118.709
255.719	113.547
254.658	107.365
259.01	101.704
263.376	97.335
263.59	98.0448
262.829	100.61
260.69	100.345
262.077	98.4313
264.119	95.5075
266.841	92.977
270.184	90.5192
270.848	96.9976
268.286	99.6033
268.178	102.701
262.167	100.341
259.011	95.4074
259.214	90.8258
260.122	87.2226
254.245	95.7946
254.853	98.7888
253.963	95.3086
255.209	90.9448
259.027	87.5769
259.402	90.7725
259.526	106.89
257.871	111.661
255.753	110.56
252.753	106.206
251.824	102.483
253.251	111.949
250.695	117.823
251.505	119.872
255.175	116.893
255.534	111.241
256.679	106.424
255.485	103.847
256.692	112.589
258.45	119.176
257.524	118.985
259.64	113.897
262.706	109.148
262.589	114.281
258.731	117.98
259.666	116.888
256.013	120.945
258.005	122.353
259.423	120.813
257.315	115.663
256.203	109.867
252.241	103.842
249.558	105.71
252.102	111.214
251.362	111.504
248.073	110.148
243.855	106.064
249.149	100.606
251.828	102.341
255.229	102.606
254.075	101.847
252.375	97.5347
253.765	92.1957
257.004	87.5316
259.529	82.8124
263.244	78.8126
259.801	75.1169
250.688	71.7282
252.48	68.9984
252.523	66.4415
253.001	68.0571
256.596	78.3329
257.645	83.3915
263.662	87.3652
264.499	87.1854
260.135	85.572
260.084	83.5427
257.329	80.6431
258.51	77.8507
258.904	74.8927
257.514	71.8771
257.725	69.3239
257.471	66.8202
259.878	64.8681
262.326	62.9056
257.505	61.2299
259.571	60.5721
265.441	61.5412
264.707	71.9093
267.814	77.3939
273.761	79.8428
275.239	80.8899
277.786	81.212
280.311	83.6019
276.575	85.1236
276.724	83.8538
278.326	80.5532
281.997	77.0508
285.083	73.9038
286.62	71.1739
286.425	69.6375
284.906	72.1304
279.517	94.8059
274.248	100.207
268.488	98.1289
264.735	93.3891
261.137	88.4053
258.582	84.843
257.769	85.0164
260.046	81.7772
264.131	87.2285
264.824	86.2121
265.388	83.069
263.131	79.1473
258.633	82.7542
258.228	87.4921
256.44	87.9357
256.91	88.8156
257.906	87.2662
257.233	86.8747
260.66	89.0594
258.695	89.3223
258.574	93.3684
256.044	97.8546
255.654	96.0206
253.006	90.9339
253.686	85.6342
255.837	87.2737
256.247	97.3277
257.085	97.0586
260.349	93.0611
261.819	88.8168
262.978	84.2593
266.333	84.9061
261.623	101.733
260.129	107.175
258.937	105.372
258.508	100.566
258.365	95.4471
259.871	106.744
262.67	116.238
268.024	117.705
265.852	116.443
261.625	116.614
257.257	116.299
262.237	119.743
262.722	123.405
264.079	127.317
265.706	129.77
262.578	128.431
257.178	125.382
256.344	125.66
256.911	124.751
256.43	123.403
260.541	125.609
259.536	128.361
261.276	133.245
266.271	139.424
268.286	143.432
271.844	137.989
274.232	128.916
275.51	119.3
272.829	114.818
269.682	116.602
267.784	121.607
264.162	121.991
262.003	119.451
260.633	115.857
261.022	111.922
262.837	105.434
266.82	108.89
267.105	119.275
266.885	118.947
264.232	112.765
267.002	104.552
268.129	96.8214
274.856	89.7348
276.729	84.1381
277.295	78.5477
276.814	74.0502
274.466	70.9736
273.853	69.6049
270.615	68.3971
268.737	68.6126
264.674	68.2819
268.364	67.4424
268.391	66.8367
266.467	65.0833
268.798	63.4341
271.224	61.7912
276.172	59.885
274.938	59.2767
275.293	57.9507
276.247	57.7454
274.92	57.5206
271.988	56.9035
267.813	57.0204
263.031	56.1376
263.531	60.5448
258.268	61.9213
255.922	62.3835
255.324	63.6147
259.687	66.3057
265.524	70.361
265.662	73.0152
261.856	79.6046
258.9	79.5769
258.168	78.4393
260.015	75.3563
258.749	72.0352
257.894	68.6231
253.356	66.8136
249.144	64.2449
253.301	67.0457
255.973	79.0208
261.14	86.422
262.721	85.7146
261.715	81.4459
260.554	76.5191
259.063	72.6013
256.384	68.2086
255.199	64.9777
254.587	62.6613
255.984	60.3818
256.436	59.1133
262.01	57.4252
260.223	56.1392
261.822	55.1616
264.967	54.0918
266.474	53.1868
263.231	52.2313
262.744	51.717
266.904	51.0736
269.081	56.9424
272.171	63.6459
268.073	78.994
267.853	84.0632
267.12	85.8437
264.279	83.3797
261.107	79.4733
261.498	78.5678
262.052	76.4437
261.936	75.6537
266.996	76.0428
263.532	76.3402
259.544	74.4127
261.296	71.9874
265.16	70.6914
262.351	69.3563
264.67	67.0889
264.682	64.5952
270.64	63.8867
272.598	62.4772
271.006	61.2892
275.87	59.3055
274.002	57.5182
266.228	54.9948
261.549	53.3217
258.482	51.726
259.338	50.8259
253.927	50.143
248.291	49.8962
246.413	49.2474
245.722	49.3781
248.046	51.4609
257.247	53.9351
264.565	60.0522
271.939	63.3772
274.029	68.122
274.536	68.437
281.309	70.096
280.495	70.9817
280.219	72.3509
283.575	74.9555
284.907	79.9324
286.192	79.7158
281.395	81.0123
278.821	80.8037
285.793	81.9055
291.308	81.9912
297.743	81.7806
300.179	81.0814
297.186	78.7666
293.417	76.005
288.705	72.5758
280.629	72.6454
275.524	73.321
273.525	72.9709
273.914	70.6382
277.689	68.7211
273.692	67.2041
272.589	67.981
271.859	67.8898
271.21	66.4845
272.522	64.1587
267.975	67.8601
269.679	74.2613
272.267	76.1983
270.207	82.378
273.391	85.7687
267.505	91.7632
265.003	89.8702
261.455	93.0059
259.183	98.2642
258.686	97.7047
256.822	98.6081
253.093	96.8096
259.519	92.2762
269.332	89.8681
271.132	86.3708
270.98	83.6443
273.968	84.9978
271.531	83.7087
273.958	82.3659
273.925	79.9175
271.535	76.897
270.645	76.8909
271.648	75.2074
272.323	73.6433
272.241	73.4678
270.897	72.8516
267.83	72.1232
265.153	74.1884
268.187	76.2719
267.867	80.1297
265.373	85.2379
271.014	88.2191
271.365	88.273
273.189	89.4861
274.09	90.4031
279.528	89.717
279.776	89.9375
282.547	88.4965
286.199	85.4158
282.999	83.775
278.761	83.9922
272.503	85.5563
265.852	86.9402
262.901	86.6701
262.187	87.6804
265.527	85.7697
263.851	96.1146
265.262	100.855
264.41	104.953
266.331	102.996
268.403	99.2984
270.25	94.0145
268.553	89.1548
266.185	86.0717
268.026	84.2545
270.554	83.7741
276.151	82.9307
277.472	81.7444
271.416	82.7968
266.624	82.2237
268.029	80.7255
265.709	81.6121
265.789	81.3304
270.354	81.0554
269.432	80.0339
266.757	80.7806
271.322	80.4361
271.904	81.0218
268.562	82.1007
272.007	88.8677
274.462	92.0764
273.956	91.5008
271.897	96.8623
270.959	99.8397
271.709	99.407
273.381	97.8245
271.78	95.6598
269.68	95.521
271.784	95.365
267.522	95.9332
267.609	94.4731
271.656	97.0431
269.242	99.4666
267.162	100.721
265.886	102.921
267.562	103.438
267.494	103.292
268.298	105.681
270.122	105.242
267.99	102.391
264.937	101.265
271.363	100.487
271.71	103.653
270.75	103.78
269.064	101.965
274.023	100.547
280.13	100.655
277.726	97.5616
275.75	97.0252
272.626	98.4984
268.264	100.223
265.77	103.285
264.35	104.695
262.978	100.714
261.983	95.0597
261.852	92.8993
261.77	94.0396
267.891	91.1361
272.683	86.9978
271.481	81.8573
265.98	78.2315
267.251	74.6058
272.297	71.2486
267.815	68.0884
269.116	65.3878
265.755	63.0567
267.372	61.0068
270.989	59.2582
267.732	57.8681
267.77	56.7232
268.058	55.7959
270.07	54.9695
270.095	54.63
266.235	53.8636
264.388	53.4129
266.407	53.0374
271.917	52.6036
274.038	52.3764
271.28	52.0393
272.755	51.933
265.914	51.6564
267.477	51.6542
270.056	51.4778
264.793	51.3442
258.795	50.6823
259.303	52.7358
263.862	54.3395
265.794	62.8733
267.969	80.982
267.444	86.9553
261.998	95.2496
259.501	115.522
260.227	134.766
262.255	158.228
265.221	186.843
269.894	210.689
272.231	230.561
272.554	247.121
278.274	258.356
273.938	253.001
272.982	257.711
273.274	262.991
273.92	274.146
276.955	283.442
277.256	287.294
272.149	291.511
270.028	296.046
265.441	301.235
258.476	301.706
254.404	294.632
252.891	284.762
252.852	278.162
249.65	275.442
248.245	272.276
245.918	268.616
243.188	262.156
241.664	253.241
243.751	240.092
243.463	225.979
243.8	209.988
248.834	193.185
254.117	176.134
259.957	158.863
261.721	143.531
260.103	131.13
266.314	127.402
268.455	119.704
264.238	112.053
264.55	105.624
265.831	97.9159
262.413	93.1445
263.956	87.1675
264.328	81.5288
262.155	76.8298
264.748	73.2228
262.437	70.9555
262.002	68.5827
259.102	66.9411
257.195	66.2982
260.413	67.696
256.059	70.9421
252.739	74.5469
252.645	80.223
248.457	80.6294
248.781	80.0146
249.212	84.0409
252.7	84.6703
254.17	82.4287
255.26	79.3791
252.839	76.3946
249.975	72.5245
249.724	68.9368
246.359	66.4036
248.039	63.9435
246.325	62.1754
249.998	62.5014
252.214	64.9617
250.3	69.3886
[truncated: 4,000 more rows]
