# Supplementary material for: Active triggering control of pneumatic rehabilitation gloves based on surface electromyography sensors
Source: PeerJ Comput Sci. 2021 Apr 19;7:e448. doi: 10.7717/peerj-cs.448 (PMC8064233; doi:10.7717/peerj-cs.448)
Supplement: Supplemental Information 6 [file peerj-cs-07-448-s006.zip › Neural/useexcel/useexcel.pro]

#-------------------------------------------------
#
# Project created by QtCreator 2020-08-22T22:35:21
#
#-------------------------------------------------

QT       += core gui  axcontainer

greaterThan(QT_MAJOR_VERSION, 4): QT += widgets

TARGET = useexcel
TEMPLATE = app

# The following define makes your compiler emit warnings if you use
# any feature of Qt which has been marked as deprecated (the exact warnings
# depend on your compiler). Please consult the documentation of the
# deprecated API in order to know how to port your code away from it.
DEFINES += QT_DEPRECATED_WARNINGS

# You can also make your code fail to compile if you use deprecated APIs.
# In order to do so, uncomment the following line.
# You can also select to disable deprecated APIs only up to a certain version of Qt.
#DEFINES += QT_DISABLE_DEPRECATED_BEFORE=0x060000    # disables all the APIs deprecated before Qt 6.0.0

CONFIG += c++11

SOURCES += \
        main.cpp \
        mainwindow.cpp

HEADERS += \
        mainwindow.h

FORMS += \
        mainwindow.ui

# Default rules for deployment.
qnx: target.path = /tmp/$${TARGET}/bin
else: unix:!android: target.path = /opt/$${TARGET}/bin
!isEmpty(target.path): INSTALLS += target
